# Supplementary material for: ﻿Four new species of Entoloma subgen. Cubospora (Entolomataceae, Agaricales) from Yunnan Province, China
Source: MycoKeys. 2025 Nov 11;124:331–56. doi: 10.3897/mycokeys.124.171541 (PMC12628000; doi:10.3897/mycokeys.124.171541)
Supplement: XML Treatment for Entoloma acutiflavum [file mycokeys.124.171541-treatment1.xml]

<!DOCTYPE tp:taxon-treatment
  PUBLIC "-//TaxonX//DTD Taxonomic Treatment Publishing DTD v0 20100105//EN" "tax-treatment-NSO.dtd">
<tp:taxon-treatment xmlns:tp="http://www.plazi.org/taxpub"><tp:treatment-meta><kwd-group><label>Taxon classification</label><kwd>
                <named-content content-type="kingdom">Fungi</named-content>
              </kwd><kwd>
                <named-content content-type="order">Agaricales</named-content>
              </kwd><kwd>
                <named-content content-type="family">Entolomataceae</named-content>
              </kwd></kwd-group><mixed-citation publication-type="journal"><person-group><name><surname>Liu</surname><given-names>Ze-Wei</given-names></name><name><surname>Li</surname><given-names>Jing</given-names></name><name><surname>Yang</surname><given-names>Zhu L.</given-names></name><name><surname>Cui</surname><given-names>Yang-Yang</given-names></name></person-group><article-title>﻿Four new species of <italic><tp:taxon-name><tp:taxon-name-part taxon-name-part-type="genus" reg="Entoloma">Entoloma</tp:taxon-name-part></tp:taxon-name></italic> subgen. <italic><tp:taxon-name><tp:taxon-name-part taxon-name-part-type="genus" reg="Entoloma"/><tp:taxon-name-part taxon-name-part-type="subgenus" reg="Cubospora">Cubospora</tp:taxon-name-part></tp:taxon-name></italic> (<tp:taxon-name><tp:taxon-name-part taxon-name-part-type="family">Entolomataceae</tp:taxon-name-part></tp:taxon-name>, <tp:taxon-name><tp:taxon-name-part taxon-name-part-type="order">Agaricales</tp:taxon-name-part></tp:taxon-name>) from Yunnan Province, China</article-title><source>MycoKeys</source><day>11</day><month>11</month><year>2025</year><volume>124</volume><fpage>331</fpage><lpage>356</lpage><pub-id pub-id-type="doi">10.3897/mycokeys.124.171541</pub-id></mixed-citation></tp:treatment-meta><tp:nomenclature><label>﻿</label><tp:taxon-name><object-id xmlns:xlink="http://www.w3.org/1999/xlink" content-type="arpha" xlink:type="simple">64CFC14E-816F-550E-9268-90A348CF8924</object-id>
              <tp:taxon-name-part taxon-name-part-type="genus" reg="Entoloma">Entoloma</tp:taxon-name-part>
              <tp:taxon-name-part taxon-name-part-type="species" reg="acutiflavum">acutiflavum</tp:taxon-name-part>
              <object-id xmlns:xlink="http://www.w3.org/1999/xlink" content-type="mycobank" xlink:type="simple">860479</object-id>
            </tp:taxon-name><tp:taxon-authority>Z.W. Liu, Y.Y. Cui &amp; Zhu L. Yang</tp:taxon-authority><tp:taxon-status xmlns:xlink="http://www.w3.org/1999/xlink" xlink:type="simple">sp. nov.</tp:taxon-status><xref ref-type="fig" rid="F2">Figs 2</xref><xref ref-type="fig" rid="F3">, 3</xref><xref ref-type="fig" rid="F4">, 4</xref></tp:nomenclature><tp:treatment-sec sec-type="diagnosis" id="SECID0ELTCK"><title>Diagnosis.</title><p>Pileus greyish yellow, with acuminate papilla at center. Basidiospores cuboid. Lamellar edge heterogeneous. Cheilocystidia elongated clavate, subcylindrical elongated clavate, or subcylindrical. Pileipellis with intracellular and incrusted pigment. Clamp connections present.</p><fig id="F2" position="float" orientation="portrait"><object-id xmlns:xlink="http://www.w3.org/1999/xlink" content-type="doi" xlink:type="simple">10.3897/mycokeys.124.171541.figure2</object-id><object-id xmlns:xlink="http://www.w3.org/1999/xlink" content-type="arpha" xlink:type="simple">F53EFFE4-3843-506E-9D8B-344BFFB0C10E</object-id><label>Figure 2.</label><caption><p>Basidiospores of four new species of <tp:taxon-name><tp:taxon-name-part taxon-name-part-type="genus" reg="Entoloma">Entoloma</tp:taxon-name-part> <tp:taxon-name-part taxon-name-part-type="infraspecific-rank">subg.</tp:taxon-name-part> <tp:taxon-name-part taxon-name-part-type="subgenus" reg="Cubospora">Cubospora</tp:taxon-name-part></tp:taxon-name> under SEM. a, b. <italic><tp:taxon-name><tp:taxon-name-part taxon-name-part-type="genus" reg="Entoloma">E.</tp:taxon-name-part> <tp:taxon-name-part taxon-name-part-type="species" reg="acutiflavum">acutiflavum</tp:taxon-name-part></tp:taxon-name></italic> HKAS 150128, holotype; c, d. <italic><tp:taxon-name><tp:taxon-name-part taxon-name-part-type="genus" reg="Entoloma">E.</tp:taxon-name-part> <tp:taxon-name-part taxon-name-part-type="species" reg="bichromum">bichromum</tp:taxon-name-part></tp:taxon-name></italic> HKAS 150132, holotype; e, f. <italic><tp:taxon-name><tp:taxon-name-part taxon-name-part-type="genus" reg="Entoloma">E.</tp:taxon-name-part> <tp:taxon-name-part taxon-name-part-type="species" reg="guttuliferum">guttuliferum</tp:taxon-name-part></tp:taxon-name></italic> HKAS 150129, holotype; g, h. <italic><tp:taxon-name><tp:taxon-name-part taxon-name-part-type="genus" reg="Entoloma">E.</tp:taxon-name-part> <tp:taxon-name-part taxon-name-part-type="species" reg="rufosquamulosum">rufosquamulosum</tp:taxon-name-part></tp:taxon-name></italic> HKAS 130186, holotype. Scale bars: 2 μm.</p></caption><graphic xmlns:xlink="http://www.w3.org/1999/xlink" xlink:href="mycokeys-124-331-g002.jpg" position="float" orientation="portrait" xlink:type="simple" id="oo_1462668.jpg"><uri content-type="original_file" xlink:type="simple">https://binary.pensoft.net/fig/1462668</uri></graphic></fig></tp:treatment-sec><tp:treatment-sec sec-type="Holotype" id="SECID0EWVCK"><title>Holotype.</title><p>China • Yunnan Province: Baoshan, Longyang District, <named-content xmlns:xlink="http://www.w3.org/1999/xlink" content-type="dwc:verbatimCoordinates" xlink:type="simple"><named-content content-type="geo-json" specific-use="{&#34;type&#34;:&#34;Point&#34;,&#34;coordinates&#34;:[98.785500,25.299600]}" id="NCID0E6VCK" xlink:type="simple">25.2996°N, 98.7855°E</named-content></named-content>, elev. 2200 m, in the litter layer of mixed broadleaf-conifer forest, 7 August 2022, Jin Li 085 (HKAS 150128).</p><fig id="F3" position="float" orientation="portrait"><object-id xmlns:xlink="http://www.w3.org/1999/xlink" content-type="doi" xlink:type="simple">10.3897/mycokeys.124.171541.figure3</object-id><object-id xmlns:xlink="http://www.w3.org/1999/xlink" content-type="arpha" xlink:type="simple">A9BE70C7-C5D7-5B1C-A2F7-180AA17E612A</object-id><label>Figure 3.</label><caption><p>Basidiomata of four new species of <tp:taxon-name><tp:taxon-name-part taxon-name-part-type="genus" reg="Entoloma">Entoloma</tp:taxon-name-part> <tp:taxon-name-part taxon-name-part-type="infraspecific-rank">subg.</tp:taxon-name-part> <tp:taxon-name-part taxon-name-part-type="subgenus" reg="Cubospora">Cubospora</tp:taxon-name-part></tp:taxon-name>. a, b. <italic><tp:taxon-name><tp:taxon-name-part taxon-name-part-type="genus" reg="Entoloma">E.</tp:taxon-name-part> <tp:taxon-name-part taxon-name-part-type="species" reg="acutiflavum">acutiflavum</tp:taxon-name-part></tp:taxon-name></italic> HKAS 150128, holotype; c, d. <italic><tp:taxon-name><tp:taxon-name-part taxon-name-part-type="genus" reg="Entoloma">E.</tp:taxon-name-part> <tp:taxon-name-part taxon-name-part-type="species" reg="bichromum">bichromum</tp:taxon-name-part></tp:taxon-name></italic> (c) HKAS 150131, (d) HKAS 150132, holotype; e, f. <italic><tp:taxon-name><tp:taxon-name-part taxon-name-part-type="genus" reg="Entoloma">E.</tp:taxon-name-part> <tp:taxon-name-part taxon-name-part-type="species" reg="guttuliferum">guttuliferum</tp:taxon-name-part></tp:taxon-name></italic> HKAS 150129, holotype; g, h. <italic><tp:taxon-name><tp:taxon-name-part taxon-name-part-type="genus" reg="Entoloma">E.</tp:taxon-name-part> <tp:taxon-name-part taxon-name-part-type="species" reg="rufosquamulosum">rufosquamulosum</tp:taxon-name-part></tp:taxon-name></italic> HKAS 130186, holotype. Scale bars: 10 mm.</p></caption><graphic xmlns:xlink="http://www.w3.org/1999/xlink" xlink:href="mycokeys-124-331-g003.jpg" position="float" orientation="portrait" xlink:type="simple" id="oo_1462669.jpg"><uri content-type="original_file" xlink:type="simple">https://binary.pensoft.net/fig/1462669</uri></graphic></fig></tp:treatment-sec><tp:treatment-sec sec-type="etymology" id="SECID0EKYCK"><title>Etymology.</title><p>Refers to the yellowish pileus with acuminate papilla at center.</p><fig id="F4" position="float" orientation="portrait"><object-id xmlns:xlink="http://www.w3.org/1999/xlink" content-type="doi" xlink:type="simple">10.3897/mycokeys.124.171541.figure4</object-id><object-id xmlns:xlink="http://www.w3.org/1999/xlink" content-type="arpha" xlink:type="simple">C84FF0EA-4A56-594B-A29C-D312C8DAE9B5</object-id><label>Figure 4.</label><caption><p>Microscopic features of <italic><tp:taxon-name><tp:taxon-name-part taxon-name-part-type="genus" reg="Entoloma">Entoloma</tp:taxon-name-part> <tp:taxon-name-part taxon-name-part-type="species" reg="acutiflavum">acutiflavum</tp:taxon-name-part></tp:taxon-name></italic> (HKAS 150128, holotype). a. Basidiospores; b. Basidia; c. Cheilocystidia; d. Pileipellis; e. Stipitipellis. Scale bars: 10 μm (a–c); 20 μm (d, e).</p></caption><graphic xmlns:xlink="http://www.w3.org/1999/xlink" xlink:href="mycokeys-124-331-g004.jpg" position="float" orientation="portrait" xlink:type="simple" id="oo_1462670.jpg"><uri content-type="original_file" xlink:type="simple">https://binary.pensoft.net/fig/1462670</uri></graphic></fig></tp:treatment-sec><tp:treatment-sec sec-type="description" id="SECID0EHZCK"><title>Description.</title><p><bold><italic>Basidioma</italic></bold> small to medium-sized. <bold><italic>Pileus</italic></bold> 28–42 mm in diam., conical, with acuminate papilla at center; greyish beige (4C2), light yellow (3A4) to greyish yellow (3C3, 4C5), margin concolorous or paler to yellowish white (2A2); striate sometimes shallowly sulcate, beige (4C3) or concolorous with pileus, towards the center up to 1/3 to 4/5 diam.; surface dry, smooth, occasionally hygrophanous, margin undulate; context thin. <bold><italic>Lamellae</italic></bold> sinuate, slightly crowded, 2–3 mm wide, with 1–3 tiers of lamellulae, narrowly ventricose, blond (4C4) or brownish orange (5C4), edge concolorous. <bold><italic>Stipe</italic></bold> 46–115 × 4–6 mm, central, cylindrical, usually tapering upwards, hollow; apex yellowish white (1A2) or greyish yellow (2C4, 3C3), sometimes downwards darker to beige (4C3); slightly with longitudinal or oblique striae, with white fibrils or smooth, base slightly swollen and with white mycelium. <bold><italic>Odor</italic></bold> and <bold><italic>taste</italic></bold> not observed.</p><p><bold><italic>Basidiospores</italic></bold> [69/2/2] (9.3)9.6–<bold><italic>10.9</italic></bold>–12.3(12.9) × (8.9)9.2–<bold><italic>10.4</italic></bold>–12.1(12.7) μm [Q = 1.00–1.12(1.20), <bold>Q</bold> = 1.05 ± 0.04], cuboid, most with 4 angles in side-view, rarely with 5 angles, lacking elongated angles. <bold><italic>Basidia</italic></bold> 45–79 × 11–22 μm, clavate, 4-spored, colorless. <bold><italic>Lamellar edge</italic></bold> heterogeneous. Cheilocystidia 28–89 × 7–18 μm, elongated clavate or subcylindrical, occasionally ventricose, hyaline or with pale yellowish green droplet-like content, thin-walled. Pleurocystidia absent. <bold><italic>Lamellar trama</italic></bold> regular, made up of cylindrical hyphae 3–12 μm diam., smooth, colorless. <bold><italic>Pileipellis</italic></bold> a cutis composed of cylindrical and fusiform hyphae, 2–16 μm wide, thin-walled, with yellowish brown intracellular pigment, also sometimes incrusting. <bold><italic>Stipitipellis</italic></bold> composed of longitudinally arranged, cylindrical hyphae 3–16 μm wide; terminal cells clavate to elongated clavate, 37–76 × 7–12 μm; both hyphae and terminal cells in stipitipellis with colorless intracellular content. <bold><italic>Clamp connections</italic></bold> present in all tissue. Refractive hyphae sometimes occur in lamellar trama.</p></tp:treatment-sec><tp:treatment-sec sec-type="habitat" id="SECID0EH2CK"><title>Habitat.</title><p>Solitary or scattered in the litter layer of mixed broadleaf-conifer forests.</p></tp:treatment-sec><tp:treatment-sec sec-type="distribution" id="SECID0EM2CK"><title>Known distribution.</title><p>Yunnan Province, China.</p></tp:treatment-sec><tp:treatment-sec sec-type="material" id="SECID0ER2CK"><title>Additional material examined.</title><p>China • Yunnan Province: Baoshan, Longyang District, <named-content xmlns:xlink="http://www.w3.org/1999/xlink" content-type="dwc:verbatimCoordinates" xlink:type="simple"><named-content content-type="geo-json" specific-use="{&#34;type&#34;:&#34;Point&#34;,&#34;coordinates&#34;:[98.785500,25.299600]}" id="NCID0E12CK" xlink:type="simple">25.2996°N, 98.7855°E</named-content></named-content>, elev. 2200 m, in the litter layer of mixed broadleaf-conifer forest, 7 August 2022, Xue-Ping Fan 502 (HKAS 150127).</p></tp:treatment-sec><tp:treatment-sec sec-type="notes" id="SECID0E62CK"><title>Notes.</title><p><italic><tp:taxon-name><tp:taxon-name-part taxon-name-part-type="genus" reg="Entoloma">Entoloma</tp:taxon-name-part> <tp:taxon-name-part taxon-name-part-type="species" reg="acutiflavum">acutiflavum</tp:taxon-name-part></tp:taxon-name></italic> is similar to <italic><tp:taxon-name><tp:taxon-name-part taxon-name-part-type="genus" reg="Entoloma">E.</tp:taxon-name-part> <tp:taxon-name-part taxon-name-part-type="species" reg="submurrayi">submurrayi</tp:taxon-name-part></tp:taxon-name></italic> and <italic><tp:taxon-name><tp:taxon-name-part taxon-name-part-type="genus" reg="Entoloma">E.</tp:taxon-name-part> <tp:taxon-name-part taxon-name-part-type="species" reg="murrayi">murrayi</tp:taxon-name-part></tp:taxon-name></italic> morphologically; meanwhile, <italic><tp:taxon-name><tp:taxon-name-part taxon-name-part-type="genus" reg="Entoloma">E.</tp:taxon-name-part> <tp:taxon-name-part taxon-name-part-type="species" reg="acutiflavum">acutiflavum</tp:taxon-name-part></tp:taxon-name></italic> and <italic><tp:taxon-name><tp:taxon-name-part taxon-name-part-type="genus" reg="Entoloma">E.</tp:taxon-name-part> <tp:taxon-name-part taxon-name-part-type="species" reg="submurrayi">submurrayi</tp:taxon-name-part></tp:taxon-name></italic> form a close and stable clade in the phylogenetic tree. Compared to <italic><tp:taxon-name><tp:taxon-name-part taxon-name-part-type="genus" reg="Entoloma">E.</tp:taxon-name-part> <tp:taxon-name-part taxon-name-part-type="species" reg="submurrayi">submurrayi</tp:taxon-name-part></tp:taxon-name></italic> reported from subtropical regions of China, <italic><tp:taxon-name><tp:taxon-name-part taxon-name-part-type="genus" reg="Entoloma">E.</tp:taxon-name-part> <tp:taxon-name-part taxon-name-part-type="species" reg="acutiflavum">acutiflavum</tp:taxon-name-part></tp:taxon-name></italic> differs in its dry pileus with brownish and orangish tinges, white fibrils on the stipe, heterogeneous lamellar edge, and encrusted pigment on the pileipellis (<xref ref-type="bibr" rid="B5">Chen et al. 2024</xref>). <italic><tp:taxon-name><tp:taxon-name-part taxon-name-part-type="genus" reg="Entoloma">Entoloma</tp:taxon-name-part> <tp:taxon-name-part taxon-name-part-type="species" reg="murrayi">murrayi</tp:taxon-name-part></tp:taxon-name></italic>, a widespread species, can be distinguished by its absence of clamp connections and sterile lamellar edge (<xref ref-type="bibr" rid="B58">Selby et al. 1859</xref>; <xref ref-type="bibr" rid="B23">Horak 1976</xref>; <xref ref-type="bibr" rid="B16">He 2012</xref>). In addition, <italic><tp:taxon-name><tp:taxon-name-part taxon-name-part-type="genus" reg="Entoloma">E.</tp:taxon-name-part> <tp:taxon-name-part taxon-name-part-type="species" reg="neotropicale">neotropicale</tp:taxon-name-part></tp:taxon-name></italic> and <italic><tp:taxon-name><tp:taxon-name-part taxon-name-part-type="genus" reg="Entoloma">E.</tp:taxon-name-part> <tp:taxon-name-part taxon-name-part-type="species" reg="flavescens">flavescens</tp:taxon-name-part></tp:taxon-name></italic> have yellow basidiomata that are similar to those of <italic><tp:taxon-name><tp:taxon-name-part taxon-name-part-type="genus" reg="Entoloma">E.</tp:taxon-name-part> <tp:taxon-name-part taxon-name-part-type="species" reg="acutiflavum">acutiflavum</tp:taxon-name-part></tp:taxon-name></italic>. However, <italic><tp:taxon-name><tp:taxon-name-part taxon-name-part-type="genus" reg="Entoloma">E.</tp:taxon-name-part> <tp:taxon-name-part taxon-name-part-type="species" reg="neotropicale">neotropicale</tp:taxon-name-part></tp:taxon-name></italic> has an appressed-fibrillose pileus with a more obtuse papilla and indistinct striations on the pileus margin (<xref ref-type="bibr" rid="B31">Karstedt et al. 2024</xref>). <italic><tp:taxon-name><tp:taxon-name-part taxon-name-part-type="genus" reg="Entoloma">Entoloma</tp:taxon-name-part> <tp:taxon-name-part taxon-name-part-type="species" reg="flavescens">flavescens</tp:taxon-name-part></tp:taxon-name></italic> possesses a shiny pileus partially covered with whitish silky scales, shorter cheilocystidia, and an almost hyaline pileipellis (<xref ref-type="bibr" rid="B57">Sato et al. 2025</xref>).</p></tp:treatment-sec><ref-list><ref id="B5"><mixed-citation xmlns:xlink="http://www.w3.org/1999/xlink" xlink:type="simple"><person-group><name name-style="western"><surname>Chen</surname><given-names>LG</given-names></name><name name-style="western"><surname>Ding</surname><given-names>L</given-names></name><name name-style="western"><surname>Chen</surname><given-names>H</given-names></name><name name-style="western"><surname>Zeng</surname><given-names>H</given-names></name><name name-style="western"><surname>Zeng</surname><given-names>ZH</given-names></name><name name-style="western"><surname>Wang</surname><given-names>SN</given-names></name><name name-style="western"><surname>Yan</surname><given-names>JQ</given-names></name></person-group> (<year>2024</year>) Seven new species of <tp:taxon-name><tp:taxon-name-part taxon-name-part-type="genus">Entoloma</tp:taxon-name-part> <tp:taxon-name-part taxon-name-part-type="infraspecific-rank">subgenus</tp:taxon-name-part> <tp:taxon-name-part taxon-name-part-type="subgenus">Cubospora</tp:taxon-name-part></tp:taxon-name> (<tp:taxon-name><tp:taxon-name-part taxon-name-part-type="family">Entolomataceae</tp:taxon-name-part></tp:taxon-name>, <tp:taxon-name><tp:taxon-name-part taxon-name-part-type="order">Agaricales</tp:taxon-name-part></tp:taxon-name>) from Subtropical Regions of China. Journal of Fungi 10: 594. <ext-link xlink:href="10.3390/jof10080594" ext-link-type="doi" xlink:type="simple">https://doi.org/10.3390/jof10080594</ext-link></mixed-citation></ref><ref id="B58"><mixed-citation xmlns:xlink="http://www.w3.org/1999/xlink" xlink:type="simple"><person-group><name name-style="western"><surname>Selby</surname><given-names>PJ</given-names></name><name name-style="western"><surname>Babington</surname><given-names>CC</given-names></name><name name-style="western"><surname>Gray</surname><given-names>JE</given-names></name><name name-style="western"><surname>Henfrey</surname><given-names>A</given-names></name><name name-style="western"><surname>Francis</surname><given-names>A</given-names></name></person-group> (<year>1859</year>) <source>The annals of magazine of natural history, including zoology, botany and geology.</source><publisher-name>Taylor and Francis</publisher-name>, <publisher-loc>London</publisher-loc>, <size units="page">472 pp</size>.</mixed-citation></ref><ref id="B23"><mixed-citation xmlns:xlink="http://www.w3.org/1999/xlink" xlink:type="simple"><person-group><name name-style="western"><surname>Horak</surname><given-names>E</given-names></name></person-group> (<year>1976</year>) <article-title>On cuboid spored species of <italic><tp:taxon-name><tp:taxon-name-part taxon-name-part-type="genus">Entoloma</tp:taxon-name-part></tp:taxon-name></italic> (<tp:taxon-name><tp:taxon-name-part taxon-name-part-type="order">Agaricales</tp:taxon-name-part></tp:taxon-name>).</article-title><source>Sydowia</source><volume>28</volume>: <fpage>171</fpage>–<lpage>236</lpage>.</mixed-citation></ref><ref id="B16"><mixed-citation xmlns:xlink="http://www.w3.org/1999/xlink" xlink:type="simple"><person-group><name name-style="western"><surname>He</surname><given-names>XL</given-names></name></person-group> (<year>2012</year>) Taxonomy of <italic><tp:taxon-name><tp:taxon-name-part taxon-name-part-type="genus">Entoloma</tp:taxon-name-part></tp:taxon-name></italic> in China and molecular phylogeny on <tp:taxon-name><tp:taxon-name-part taxon-name-part-type="family">Entolomataceae</tp:taxon-name-part></tp:taxon-name>. PhD Thesis, South China Agricultural University, Guangdong, China.</mixed-citation></ref><ref id="B31"><mixed-citation xmlns:xlink="http://www.w3.org/1999/xlink" xlink:type="simple"><person-group><name name-style="western"><surname>Karstedt</surname><given-names>F</given-names></name><name name-style="western"><surname>Bergemann</surname><given-names>SE</given-names></name><name name-style="western"><surname>Gates</surname><given-names>G</given-names></name><name name-style="western"><surname>Ratkowsky</surname><given-names>D</given-names></name><name name-style="western"><surname>Cunha</surname><given-names>KM</given-names></name><name name-style="western"><surname>Capelari</surname><given-names>M</given-names></name></person-group> (<year>2024</year>) <article-title>Species of <italic><tp:taxon-name><tp:taxon-name-part taxon-name-part-type="genus">Entoloma</tp:taxon-name-part></tp:taxon-name></italic> (<tp:taxon-name><tp:taxon-name-part taxon-name-part-type="family">Entolomataceae</tp:taxon-name-part></tp:taxon-name>) with cuboidal basidiospores from Brazil.</article-title><source>Phytotaxa</source><volume>654</volume>(<issue>1</issue>): <fpage>001</fpage>–<lpage>076</lpage>. <ext-link xlink:href="10.11646/phytotaxa.654.1.1" ext-link-type="doi" xlink:type="simple">https://doi.org/10.11646/phytotaxa.654.1.1</ext-link></mixed-citation></ref><ref id="B57"><mixed-citation xmlns:xlink="http://www.w3.org/1999/xlink" xlink:type="simple"><person-group><name name-style="western"><surname>Sato</surname><given-names>H</given-names></name><name name-style="western"><surname>Satomi</surname><given-names>O</given-names></name><name name-style="western"><surname>Sugiyama</surname><given-names>Y</given-names></name></person-group> (<year>2025</year>) Two new species of the <italic><tp:taxon-name><tp:taxon-name-part taxon-name-part-type="genus">Entoloma</tp:taxon-name-part> <tp:taxon-name-part taxon-name-part-type="species">quadratum-murrayi</tp:taxon-name-part></tp:taxon-name></italic> complex from Japan, <italic><tp:taxon-name><tp:taxon-name-part taxon-name-part-type="genus">E.</tp:taxon-name-part> <tp:taxon-name-part taxon-name-part-type="species">kermesinum</tp:taxon-name-part></tp:taxon-name></italic> sp. nov. and <italic><tp:taxon-name><tp:taxon-name-part taxon-name-part-type="genus">E.</tp:taxon-name-part> <tp:taxon-name-part taxon-name-part-type="species">flavescens</tp:taxon-name-part></tp:taxon-name></italic> sp. nov. PLOS ONE 20(2): e0302695. <ext-link xlink:href="10.1371/journal.pone.0302695" ext-link-type="doi" xlink:type="simple">https://doi.org/10.1371/journal.pone.0302695</ext-link></mixed-citation></ref></ref-list></tp:taxon-treatment>
