# Supplementary material for: ﻿Four new species of Entoloma subgen. Cubospora (Entolomataceae, Agaricales) from Yunnan Province, China
Source: MycoKeys. 2025 Nov 11;124:331–56. doi: 10.3897/mycokeys.124.171541 (PMC12628000; doi:10.3897/mycokeys.124.171541)
Supplement: XML Treatment for Entoloma bichromum [file mycokeys.124.171541-treatment2.xml]

<!DOCTYPE tp:taxon-treatment
  PUBLIC "-//TaxonX//DTD Taxonomic Treatment Publishing DTD v0 20100105//EN" "tax-treatment-NSO.dtd">
<tp:taxon-treatment xmlns:tp="http://www.plazi.org/taxpub"><tp:treatment-meta><kwd-group><label>Taxon classification</label><kwd>
                <named-content content-type="kingdom">Fungi</named-content>
              </kwd><kwd>
                <named-content content-type="order">Agaricales</named-content>
              </kwd><kwd>
                <named-content content-type="family">Entolomataceae</named-content>
              </kwd></kwd-group><mixed-citation publication-type="journal"><person-group><name><surname>Liu</surname><given-names>Ze-Wei</given-names></name><name><surname>Li</surname><given-names>Jing</given-names></name><name><surname>Yang</surname><given-names>Zhu L.</given-names></name><name><surname>Cui</surname><given-names>Yang-Yang</given-names></name></person-group><article-title>﻿Four new species of <italic><tp:taxon-name><tp:taxon-name-part taxon-name-part-type="genus" reg="Entoloma">Entoloma</tp:taxon-name-part></tp:taxon-name></italic> subgen. <italic><tp:taxon-name><tp:taxon-name-part taxon-name-part-type="genus" reg="Entoloma"/><tp:taxon-name-part taxon-name-part-type="subgenus" reg="Cubospora">Cubospora</tp:taxon-name-part></tp:taxon-name></italic> (<tp:taxon-name><tp:taxon-name-part taxon-name-part-type="family">Entolomataceae</tp:taxon-name-part></tp:taxon-name>, <tp:taxon-name><tp:taxon-name-part taxon-name-part-type="order">Agaricales</tp:taxon-name-part></tp:taxon-name>) from Yunnan Province, China</article-title><source>MycoKeys</source><day>11</day><month>11</month><year>2025</year><volume>124</volume><fpage>331</fpage><lpage>356</lpage><pub-id pub-id-type="doi">10.3897/mycokeys.124.171541</pub-id></mixed-citation></tp:treatment-meta><tp:nomenclature><label>﻿</label><tp:taxon-name><object-id xmlns:xlink="http://www.w3.org/1999/xlink" content-type="arpha" xlink:type="simple">AC80EC4F-B667-563D-ACC5-029556B0C6E2</object-id>
              <tp:taxon-name-part taxon-name-part-type="genus" reg="Entoloma">Entoloma</tp:taxon-name-part>
              <tp:taxon-name-part taxon-name-part-type="species" reg="bichromum">bichromum</tp:taxon-name-part>
              <object-id xmlns:xlink="http://www.w3.org/1999/xlink" content-type="mycobank" xlink:type="simple">860480</object-id>
            </tp:taxon-name><tp:taxon-authority>Z.W. Liu, Y.Y. Cui &amp; Zhu L. Yang</tp:taxon-authority><tp:taxon-status xmlns:xlink="http://www.w3.org/1999/xlink" xlink:type="simple">sp. nov.</tp:taxon-status><xref ref-type="fig" rid="F2">Figs 2</xref><xref ref-type="fig" rid="F3">, 3</xref><xref ref-type="fig" rid="F5">, 5</xref></tp:nomenclature><tp:treatment-sec sec-type="diagnosis" id="SECID0ECDDK"><title>Diagnosis.</title><p>Pileus with papilla at center and always dentate at margin. Lamellae edge serrate. Basidiospores cuboid. Pleurocystidia clavate, elongated clavate to cylindrical, always flexuous or furcate, sometimes ventricose. Clamp connections present.</p><fig id="F5" position="float" orientation="portrait"><object-id xmlns:xlink="http://www.w3.org/1999/xlink" content-type="doi" xlink:type="simple">10.3897/mycokeys.124.171541.figure5</object-id><object-id xmlns:xlink="http://www.w3.org/1999/xlink" content-type="arpha" xlink:type="simple">99E4C35B-BA6F-54A8-A9BA-2856E809981B</object-id><label>Figure 5.</label><caption><p>Microscopic features of <italic><tp:taxon-name><tp:taxon-name-part taxon-name-part-type="genus" reg="Entoloma">Entoloma</tp:taxon-name-part> <tp:taxon-name-part taxon-name-part-type="species" reg="bichromum">bichromum</tp:taxon-name-part></tp:taxon-name></italic> (HKAS 150132, holotype). a. Basidiospores; b. Basidia; c. Cheilocystidia; d. Pleurocystidia; e. Pileipellis; f. Stipitipellis. Scale bars: 10 μm (a–d); 20 μm (e, f).</p></caption><graphic xmlns:xlink="http://www.w3.org/1999/xlink" xlink:href="mycokeys-124-331-g005.jpg" position="float" orientation="portrait" xlink:type="simple" id="oo_1462671.jpg"><uri content-type="original_file" xlink:type="simple">https://binary.pensoft.net/fig/1462671</uri></graphic></fig></tp:treatment-sec><tp:treatment-sec sec-type="Holotype" id="SECID0E6DDK"><title>Holotype.</title><p>China • Yunnan Province: Tengchong, Diantan Town, <named-content xmlns:xlink="http://www.w3.org/1999/xlink" content-type="dwc:verbatimCoordinates" xlink:type="simple"><named-content content-type="geo-json" specific-use="{&#34;type&#34;:&#34;Point&#34;,&#34;coordinates&#34;:[98.450600,25.293600]}" id="NCID0EIEDK" xlink:type="simple">25.2936°N, 98.4506°E</named-content></named-content>, elev. 2200 m, on the soil in a mixed broadleaf-conifer forest, 27 July 2022, Peng-Cheng Yuan 892 (HKAS 150132).</p></tp:treatment-sec><tp:treatment-sec sec-type="etymology" id="SECID0ENEDK"><title>Etymology.</title><p>Refers to the pileus exhibiting two color forms: reddish grey or orange white.</p></tp:treatment-sec><tp:treatment-sec sec-type="description" id="SECID0ESEDK"><title>Description.</title><p><bold><italic>Basidioma</italic></bold> small. <bold><italic>Pileus</italic></bold> 16–26 mm in diam., conical to hemispherical, with a papilla at center, sometimes depressed around the papilla; greyish red (7B3, 11C4) or reddish brown (8E6) at center, disc becoming paler to reddish grey (10B2), light orange (6A4), or orange white (6A2); striations greyish orange (6B3) or greyish red (10D4), very near the center; surface dry, smooth, not hygrophanous, margin dentate. <bold><italic>Lamellae</italic></bold> sinuate to subdecurrent, slightly crowded, 1–4 mm wide, with 1–3 tiers of lamellulae, ventricose, pinkish white (10A2) to reddish grey (10B2), edge serrate and concolorous. <bold><italic>Stipe</italic></bold> 57–91 × 3–4 mm, central, cylindrical, hollow; apex to middle greyish yellow (4B3) or orange grey (6B2), base slightly darker to reddish grey (8B2) or greyish brown (5D3); smooth, with longitudinal striae, base slightly swollen and with white tomentum. <bold><italic>Odor</italic></bold> and <bold><italic>taste</italic></bold> not observed.</p><p><bold><italic>Basidiospores</italic></bold> [97/3/3] 8.8–<bold><italic>9.9</italic></bold>–10.9 × (8.2)8.6–<bold><italic>9.4</italic></bold>–10.2(10.8) μm [Q = 1.00–1.12, <bold>Q</bold> = 1.05 ± 0.03], cuboid, most with 4 angles in side-view, rarely with 5 angles, lacking elongated angles. <bold><italic>Basidia</italic></bold> 35–60 × 9–15 μm, clavate, 4-spored, colorless. <bold><italic>Lamellar edge</italic></bold> heterogeneous. Cheilocystidia 27–90 × 6–13 μm, clavate to elongated clavate, with pale yellowish green droplet-like content or hyaline, thin-walled. Pleurocystidia 27–116 × 6–13 μm, clavate, elongated clavate to cylindrical, always flexuous or furcate, sometimes ventricose, with pale yellowish green droplet-like content, sometimes hyaline, thin-walled. <bold><italic>Lamellar trama</italic></bold> regular, made up of cylindrical hyphae 3–17 μm diam., smooth, thin-walled, occasionally with droplet-like content. <bold><italic>Pileipellis</italic></bold> a cutis composed of cylindrical hyphae 2–15 μm wide, thin-walled; terminal cells clavate, 24–79 × 7–15 μm; both hyphae and terminal cells in pileipellis with colorless intracellular content, also occasionally incrusting. <bold><italic>Stipitipellis</italic></bold> composed of longitudinally arranged, cylindrical, and fusiform hyphae 4–14 μm wide; terminal cells clavate to elongated cylindrical, 20–74 × 5–12 μm; both hyphae and terminal cells in stipitipellis with colorless intracellular content. <bold><italic>Clamp connections</italic></bold> present in all tissue. Refractive hyphae sparsely present in lamellar trama.</p></tp:treatment-sec><tp:treatment-sec sec-type="habitat" id="SECID0ESGDK"><title>Habitat.</title><p>Solitary in the litter layer or soil of mixed broadleaf-conifer or broadleaf forests.</p></tp:treatment-sec><tp:treatment-sec sec-type="distribution" id="SECID0EXGDK"><title>Known distribution.</title><p>Yunnan Province, China.</p></tp:treatment-sec><tp:treatment-sec sec-type="material" id="SECID0E3GDK"><title>Additional materials examined.</title><p>China • Yunnan Province: Baoshan, Longling County, <named-content xmlns:xlink="http://www.w3.org/1999/xlink" content-type="dwc:verbatimCoordinates" xlink:type="simple"><named-content content-type="geo-json" specific-use="{&#34;type&#34;:&#34;Point&#34;,&#34;coordinates&#34;:[98.792600,24.779300]}" id="NCID0EFHDK" xlink:type="simple">24.7793°N, 98.7926°E</named-content></named-content>, elev. 1900–2000 m, in the litter layer of a mixed broadleaf-conifer forest with moss, 29 August 2022, Jin-Yan Tang 522 (HKAS 150131).</p></tp:treatment-sec><tp:treatment-sec sec-type="notes" id="SECID0EKHDK"><title>Notes.</title><p><italic><tp:taxon-name><tp:taxon-name-part taxon-name-part-type="genus" reg="Entoloma">Entoloma</tp:taxon-name-part> <tp:taxon-name-part taxon-name-part-type="species" reg="bichromum">bichromum</tp:taxon-name-part></tp:taxon-name></italic> has a serrate lamellar edge, a grayish-red or orange-white pileus, and a concolorous or paler stipe. <italic><tp:taxon-name><tp:taxon-name-part taxon-name-part-type="genus" reg="Entoloma">Entoloma</tp:taxon-name-part> <tp:taxon-name-part taxon-name-part-type="species" reg="carneum">carneum</tp:taxon-name-part></tp:taxon-name></italic> is phylogenetically closely related and morphologically similar to <italic><tp:taxon-name><tp:taxon-name-part taxon-name-part-type="genus" reg="Entoloma">E.</tp:taxon-name-part> <tp:taxon-name-part taxon-name-part-type="species" reg="bichromum">bichromum</tp:taxon-name-part></tp:taxon-name></italic> but can be distinguished by its lack of clamp connections and smaller spores (8–9 μm) (<xref ref-type="bibr" rid="B3">Bi et al. 1986</xref>). Moreover, <italic><tp:taxon-name><tp:taxon-name-part taxon-name-part-type="genus" reg="Entoloma">E.</tp:taxon-name-part> <tp:taxon-name-part taxon-name-part-type="species" reg="pallidoflavum">pallidoflavum</tp:taxon-name-part></tp:taxon-name></italic>, <italic><tp:taxon-name><tp:taxon-name-part taxon-name-part-type="genus" reg="Entoloma">E.</tp:taxon-name-part> <tp:taxon-name-part taxon-name-part-type="species" reg="phlebophyllum">phlebophyllum</tp:taxon-name-part></tp:taxon-name></italic>, <italic><tp:taxon-name><tp:taxon-name-part taxon-name-part-type="genus" reg="Entoloma">E.</tp:taxon-name-part> <tp:taxon-name-part taxon-name-part-type="species" reg="plicatum">plicatum</tp:taxon-name-part></tp:taxon-name></italic>, and <italic><tp:taxon-name><tp:taxon-name-part taxon-name-part-type="genus" reg="Entoloma">E.</tp:taxon-name-part> <tp:taxon-name-part taxon-name-part-type="species" reg="tomentosum">tomentosum</tp:taxon-name-part></tp:taxon-name></italic> are close to the new species in the phylogenetic analysis but can be distinguished from <italic><tp:taxon-name><tp:taxon-name-part taxon-name-part-type="genus" reg="Entoloma">E.</tp:taxon-name-part> <tp:taxon-name-part taxon-name-part-type="species" reg="bichromum">bichromum</tp:taxon-name-part></tp:taxon-name></italic> based on the color of the basidiomata and the presence of squamules on the pilei (<xref ref-type="bibr" rid="B23">Horak 1976</xref>; <xref ref-type="bibr" rid="B38">Largent et al. 2013</xref>; <xref ref-type="bibr" rid="B5">Chen et al. 2024</xref>). <italic><tp:taxon-name><tp:taxon-name-part taxon-name-part-type="genus" reg="Entoloma">Entoloma</tp:taxon-name-part> <tp:taxon-name-part taxon-name-part-type="species" reg="laccarioides">laccarioides</tp:taxon-name-part></tp:taxon-name></italic> is similar to <italic><tp:taxon-name><tp:taxon-name-part taxon-name-part-type="genus" reg="Entoloma">E.</tp:taxon-name-part> <tp:taxon-name-part taxon-name-part-type="species" reg="bichromum">bichromum</tp:taxon-name-part></tp:taxon-name></italic> in the color of the basidiomata, but the former has a subinfundibuliform pileus at maturity and fusoid to utriform pleurocystidia, whereas <italic><tp:taxon-name><tp:taxon-name-part taxon-name-part-type="genus" reg="Entoloma">E.</tp:taxon-name-part> <tp:taxon-name-part taxon-name-part-type="species" reg="bichromum">bichromum</tp:taxon-name-part></tp:taxon-name></italic> has a pileus always with a central papilla and clavate, elongated clavate to cylindrical, and narrower pleurocystidia (<xref ref-type="bibr" rid="B19">He et al. 2015a</xref>). In addition, <italic><tp:taxon-name><tp:taxon-name-part taxon-name-part-type="genus" reg="Entoloma">Entoloma</tp:taxon-name-part> <tp:taxon-name-part taxon-name-part-type="species" reg="peristerinum">peristerinum</tp:taxon-name-part></tp:taxon-name></italic> resembles <italic><tp:taxon-name><tp:taxon-name-part taxon-name-part-type="genus" reg="Entoloma">E.</tp:taxon-name-part> <tp:taxon-name-part taxon-name-part-type="species" reg="bichromum">bichromum</tp:taxon-name-part></tp:taxon-name></italic> in pileus characters, but the former differs by its fibrillose stipe and the absence of pleurocystidia (<xref ref-type="bibr" rid="B43">Morozova and Pham 2023</xref>).</p></tp:treatment-sec><tp:treatment-sec><!--Section generated to contain objects referenced in tp:taxon-treatment.--><fig id="F2" position="float" orientation="portrait"><object-id xmlns:xlink="http://www.w3.org/1999/xlink" content-type="doi" xlink:type="simple">10.3897/mycokeys.124.171541.figure2</object-id><object-id xmlns:xlink="http://www.w3.org/1999/xlink" content-type="arpha" xlink:type="simple">F53EFFE4-3843-506E-9D8B-344BFFB0C10E</object-id><label>Figure 2.</label><caption><p>Basidiospores of four new species of <tp:taxon-name><tp:taxon-name-part taxon-name-part-type="genus" reg="Entoloma">Entoloma</tp:taxon-name-part> <tp:taxon-name-part taxon-name-part-type="infraspecific-rank">subg.</tp:taxon-name-part> <tp:taxon-name-part taxon-name-part-type="subgenus" reg="Cubospora">Cubospora</tp:taxon-name-part></tp:taxon-name> under SEM. a, b. <italic><tp:taxon-name><tp:taxon-name-part taxon-name-part-type="genus" reg="Entoloma">E.</tp:taxon-name-part> <tp:taxon-name-part taxon-name-part-type="species" reg="acutiflavum">acutiflavum</tp:taxon-name-part></tp:taxon-name></italic> HKAS 150128, holotype; c, d. <italic><tp:taxon-name><tp:taxon-name-part taxon-name-part-type="genus" reg="Entoloma">E.</tp:taxon-name-part> <tp:taxon-name-part taxon-name-part-type="species" reg="bichromum">bichromum</tp:taxon-name-part></tp:taxon-name></italic> HKAS 150132, holotype; e, f. <italic><tp:taxon-name><tp:taxon-name-part taxon-name-part-type="genus" reg="Entoloma">E.</tp:taxon-name-part> <tp:taxon-name-part taxon-name-part-type="species" reg="guttuliferum">guttuliferum</tp:taxon-name-part></tp:taxon-name></italic> HKAS 150129, holotype; g, h. <italic><tp:taxon-name><tp:taxon-name-part taxon-name-part-type="genus" reg="Entoloma">E.</tp:taxon-name-part> <tp:taxon-name-part taxon-name-part-type="species" reg="rufosquamulosum">rufosquamulosum</tp:taxon-name-part></tp:taxon-name></italic> HKAS 130186, holotype. Scale bars: 2 μm.</p></caption><graphic xmlns:xlink="http://www.w3.org/1999/xlink" xlink:href="mycokeys-124-331-g002.jpg" position="float" orientation="portrait" xlink:type="simple" id="oo_1462668.jpg"><uri content-type="original_file" xlink:type="simple">https://binary.pensoft.net/fig/1462668</uri></graphic></fig><fig id="F3" position="float" orientation="portrait"><object-id xmlns:xlink="http://www.w3.org/1999/xlink" content-type="doi" xlink:type="simple">10.3897/mycokeys.124.171541.figure3</object-id><object-id xmlns:xlink="http://www.w3.org/1999/xlink" content-type="arpha" xlink:type="simple">A9BE70C7-C5D7-5B1C-A2F7-180AA17E612A</object-id><label>Figure 3.</label><caption><p>Basidiomata of four new species of <tp:taxon-name><tp:taxon-name-part taxon-name-part-type="genus" reg="Entoloma">Entoloma</tp:taxon-name-part> <tp:taxon-name-part taxon-name-part-type="infraspecific-rank">subg.</tp:taxon-name-part> <tp:taxon-name-part taxon-name-part-type="subgenus" reg="Cubospora">Cubospora</tp:taxon-name-part></tp:taxon-name>. a, b. <italic><tp:taxon-name><tp:taxon-name-part taxon-name-part-type="genus" reg="Entoloma">E.</tp:taxon-name-part> <tp:taxon-name-part taxon-name-part-type="species" reg="acutiflavum">acutiflavum</tp:taxon-name-part></tp:taxon-name></italic> HKAS 150128, holotype; c, d. <italic><tp:taxon-name><tp:taxon-name-part taxon-name-part-type="genus" reg="Entoloma">E.</tp:taxon-name-part> <tp:taxon-name-part taxon-name-part-type="species" reg="bichromum">bichromum</tp:taxon-name-part></tp:taxon-name></italic> (c) HKAS 150131, (d) HKAS 150132, holotype; e, f. <italic><tp:taxon-name><tp:taxon-name-part taxon-name-part-type="genus" reg="Entoloma">E.</tp:taxon-name-part> <tp:taxon-name-part taxon-name-part-type="species" reg="guttuliferum">guttuliferum</tp:taxon-name-part></tp:taxon-name></italic> HKAS 150129, holotype; g, h. <italic><tp:taxon-name><tp:taxon-name-part taxon-name-part-type="genus" reg="Entoloma">E.</tp:taxon-name-part> <tp:taxon-name-part taxon-name-part-type="species" reg="rufosquamulosum">rufosquamulosum</tp:taxon-name-part></tp:taxon-name></italic> HKAS 130186, holotype. Scale bars: 10 mm.</p></caption><graphic xmlns:xlink="http://www.w3.org/1999/xlink" xlink:href="mycokeys-124-331-g003.jpg" position="float" orientation="portrait" xlink:type="simple" id="oo_1462669.jpg"><uri content-type="original_file" xlink:type="simple">https://binary.pensoft.net/fig/1462669</uri></graphic></fig></tp:treatment-sec><ref-list><ref id="B3"><mixed-citation xmlns:xlink="http://www.w3.org/1999/xlink" xlink:type="simple"><person-group><name name-style="western"><surname>Bi</surname><given-names>ZS</given-names></name><name name-style="western"><surname>Zheng</surname><given-names>GY</given-names></name><name name-style="western"><surname>Li</surname><given-names>TH</given-names></name></person-group> (<year>1986</year>) <article-title>Taxonomic studies on the genus <italic><tp:taxon-name><tp:taxon-name-part taxon-name-part-type="genus">Entoloma</tp:taxon-name-part></tp:taxon-name></italic> from Guangdong.</article-title><source>Acta Mycologica Sinica</source><volume>5</volume>: <fpage>161</fpage>–<lpage>169</lpage>.</mixed-citation></ref><ref id="B23"><mixed-citation xmlns:xlink="http://www.w3.org/1999/xlink" xlink:type="simple"><person-group><name name-style="western"><surname>Horak</surname><given-names>E</given-names></name></person-group> (<year>1976</year>) <article-title>On cuboid spored species of <italic><tp:taxon-name><tp:taxon-name-part taxon-name-part-type="genus">Entoloma</tp:taxon-name-part></tp:taxon-name></italic> (<tp:taxon-name><tp:taxon-name-part taxon-name-part-type="order">Agaricales</tp:taxon-name-part></tp:taxon-name>).</article-title><source>Sydowia</source><volume>28</volume>: <fpage>171</fpage>–<lpage>236</lpage>.</mixed-citation></ref><ref id="B38"><mixed-citation xmlns:xlink="http://www.w3.org/1999/xlink" xlink:type="simple"><person-group><name name-style="western"><surname>Largent</surname><given-names>DL</given-names></name><name name-style="western"><surname>Bergemann</surname><given-names>SE</given-names></name><name name-style="western"><surname>Abell-Davis</surname><given-names>SE</given-names></name><name name-style="western"><surname>Kluting</surname><given-names>KL</given-names></name><name name-style="western"><surname>Cummings</surname><given-names>GA</given-names></name></person-group> (<year>2013</year>) <article-title>Three new <italic><tp:taxon-name><tp:taxon-name-part taxon-name-part-type="genus">Inocephalus</tp:taxon-name-part></tp:taxon-name></italic> species with cuboid basidiospores from New South Wales and Queensland, Australia.</article-title><source>Mycotaxon</source><volume>123</volume>: <fpage>301</fpage>–<lpage>319</lpage>. <ext-link xlink:href="10.5248/123.301" ext-link-type="doi" xlink:type="simple">https://doi.org/10.5248/123.301</ext-link></mixed-citation></ref><ref id="B5"><mixed-citation xmlns:xlink="http://www.w3.org/1999/xlink" xlink:type="simple"><person-group><name name-style="western"><surname>Chen</surname><given-names>LG</given-names></name><name name-style="western"><surname>Ding</surname><given-names>L</given-names></name><name name-style="western"><surname>Chen</surname><given-names>H</given-names></name><name name-style="western"><surname>Zeng</surname><given-names>H</given-names></name><name name-style="western"><surname>Zeng</surname><given-names>ZH</given-names></name><name name-style="western"><surname>Wang</surname><given-names>SN</given-names></name><name name-style="western"><surname>Yan</surname><given-names>JQ</given-names></name></person-group> (<year>2024</year>) Seven new species of <tp:taxon-name><tp:taxon-name-part taxon-name-part-type="genus">Entoloma</tp:taxon-name-part> <tp:taxon-name-part taxon-name-part-type="infraspecific-rank">subgenus</tp:taxon-name-part> <tp:taxon-name-part taxon-name-part-type="subgenus">Cubospora</tp:taxon-name-part></tp:taxon-name> (<tp:taxon-name><tp:taxon-name-part taxon-name-part-type="family">Entolomataceae</tp:taxon-name-part></tp:taxon-name>, <tp:taxon-name><tp:taxon-name-part taxon-name-part-type="order">Agaricales</tp:taxon-name-part></tp:taxon-name>) from Subtropical Regions of China. Journal of Fungi 10: 594. <ext-link xlink:href="10.3390/jof10080594" ext-link-type="doi" xlink:type="simple">https://doi.org/10.3390/jof10080594</ext-link></mixed-citation></ref><ref id="B19"><mixed-citation xmlns:xlink="http://www.w3.org/1999/xlink" xlink:type="simple"><person-group><name name-style="western"><surname>He</surname><given-names>XL</given-names></name><name name-style="western"><surname>Li</surname><given-names>TH</given-names></name><name name-style="western"><surname>Jiang</surname><given-names>ZD</given-names></name><name name-style="western"><surname>Shen</surname><given-names>YH</given-names></name></person-group> (<year>2015a</year>) <article-title>Two new cuboid-spored species of <italic><tp:taxon-name><tp:taxon-name-part taxon-name-part-type="genus">Entoloma</tp:taxon-name-part></tp:taxon-name></italic> s.l. (<tp:taxon-name><tp:taxon-name-part taxon-name-part-type="order">Agaricales</tp:taxon-name-part></tp:taxon-name>, <tp:taxon-name><tp:taxon-name-part taxon-name-part-type="family">Entolomataceae</tp:taxon-name-part></tp:taxon-name>) from southern China. Cryptogamie.</article-title><source>Mycologie</source><volume>36</volume>: <fpage>237</fpage>–<lpage>249</lpage>.</mixed-citation></ref><ref id="B43"><mixed-citation xmlns:xlink="http://www.w3.org/1999/xlink" xlink:type="simple"><person-group><name name-style="western"><surname>Morozova</surname><given-names>O</given-names></name><name name-style="western"><surname>Pham</surname><given-names>THG</given-names></name></person-group> (<year>2023</year>) New Species of <italic><tp:taxon-name><tp:taxon-name-part taxon-name-part-type="genus">Entoloma</tp:taxon-name-part></tp:taxon-name></italic> subgenera <italic><tp:taxon-name><tp:taxon-name-part taxon-name-part-type="genus"/><tp:taxon-name-part taxon-name-part-type="subgenus">Cubospora</tp:taxon-name-part></tp:taxon-name></italic> and <italic><tp:taxon-name><tp:taxon-name-part taxon-name-part-type="genus"/><tp:taxon-name-part taxon-name-part-type="subgenus">Leptonia</tp:taxon-name-part></tp:taxon-name></italic> (<tp:taxon-name><tp:taxon-name-part taxon-name-part-type="order">Agaricales</tp:taxon-name-part></tp:taxon-name>, <tp:taxon-name><tp:taxon-name-part taxon-name-part-type="phylum">Basidiomycota</tp:taxon-name-part></tp:taxon-name>) from Central Vietnam. Journal of Fungi 9: 621. <ext-link xlink:href="10.3390/jof9060621" ext-link-type="doi" xlink:type="simple">https://doi.org/10.3390/jof9060621</ext-link></mixed-citation></ref></ref-list></tp:taxon-treatment>
