# Supplementary material for: ﻿Four new species of Entoloma subgen. Cubospora (Entolomataceae, Agaricales) from Yunnan Province, China
Source: MycoKeys. 2025 Nov 11;124:331–56. doi: 10.3897/mycokeys.124.171541 (PMC12628000; doi:10.3897/mycokeys.124.171541)
Supplement: XML Treatment for Entoloma guttuliferum [file mycokeys.124.171541-treatment3.xml]

<!DOCTYPE tp:taxon-treatment
  PUBLIC "-//TaxonX//DTD Taxonomic Treatment Publishing DTD v0 20100105//EN" "tax-treatment-NSO.dtd">
<tp:taxon-treatment xmlns:tp="http://www.plazi.org/taxpub"><tp:treatment-meta><kwd-group><label>Taxon classification</label><kwd>
                <named-content content-type="kingdom">Fungi</named-content>
              </kwd><kwd>
                <named-content content-type="order">Agaricales</named-content>
              </kwd><kwd>
                <named-content content-type="family">Entolomataceae</named-content>
              </kwd></kwd-group><mixed-citation publication-type="journal"><person-group><name><surname>Liu</surname><given-names>Ze-Wei</given-names></name><name><surname>Li</surname><given-names>Jing</given-names></name><name><surname>Yang</surname><given-names>Zhu L.</given-names></name><name><surname>Cui</surname><given-names>Yang-Yang</given-names></name></person-group><article-title>﻿Four new species of <italic><tp:taxon-name><tp:taxon-name-part taxon-name-part-type="genus" reg="Entoloma">Entoloma</tp:taxon-name-part></tp:taxon-name></italic> subgen. <italic><tp:taxon-name><tp:taxon-name-part taxon-name-part-type="genus" reg="Entoloma"/><tp:taxon-name-part taxon-name-part-type="subgenus" reg="Cubospora">Cubospora</tp:taxon-name-part></tp:taxon-name></italic> (<tp:taxon-name><tp:taxon-name-part taxon-name-part-type="family">Entolomataceae</tp:taxon-name-part></tp:taxon-name>, <tp:taxon-name><tp:taxon-name-part taxon-name-part-type="order">Agaricales</tp:taxon-name-part></tp:taxon-name>) from Yunnan Province, China</article-title><source>MycoKeys</source><day>11</day><month>11</month><year>2025</year><volume>124</volume><fpage>331</fpage><lpage>356</lpage><pub-id pub-id-type="doi">10.3897/mycokeys.124.171541</pub-id></mixed-citation></tp:treatment-meta><tp:nomenclature><label>﻿</label><tp:taxon-name><object-id xmlns:xlink="http://www.w3.org/1999/xlink" content-type="arpha" xlink:type="simple">F9DAFB0B-51F1-5775-9979-3487AE3BCCFA</object-id>
              <tp:taxon-name-part taxon-name-part-type="genus" reg="Entoloma">Entoloma</tp:taxon-name-part>
              <tp:taxon-name-part taxon-name-part-type="species" reg="guttuliferum">guttuliferum</tp:taxon-name-part>
              <object-id xmlns:xlink="http://www.w3.org/1999/xlink" content-type="mycobank" xlink:type="simple">860481</object-id>
            </tp:taxon-name><tp:taxon-authority>Z.W. Liu, Y.Y. Cui &amp; Zhu L. Yang</tp:taxon-authority><tp:taxon-status xmlns:xlink="http://www.w3.org/1999/xlink" xlink:type="simple">sp. nov.</tp:taxon-status><xref ref-type="fig" rid="F2">Figs 2</xref><xref ref-type="fig" rid="F3">, 3</xref><xref ref-type="fig" rid="F6">, 6</xref></tp:nomenclature><tp:treatment-sec sec-type="diagnosis" id="SECID0ENODK"><title>Diagnosis.</title><p>Pileus yellowish white to white with a papilla at center. Basidiospores cuboid. Pleurocystidia clavate, occasionally septate, branched, or apically protruding. Pileipellis and stipitipellis with clavate or elongated clavate terminal cells. Cystidia and hyphae of lamellar trama, pileipellis, and stipitipellis with colorless intracellular content.</p><fig id="F6" position="float" orientation="portrait"><object-id xmlns:xlink="http://www.w3.org/1999/xlink" content-type="doi" xlink:type="simple">10.3897/mycokeys.124.171541.figure6</object-id><object-id xmlns:xlink="http://www.w3.org/1999/xlink" content-type="arpha" xlink:type="simple">A2F90A4D-1D16-5348-8217-6ADAE93C3BCD</object-id><label>Figure 6.</label><caption><p>Microscopic features of <italic><tp:taxon-name><tp:taxon-name-part taxon-name-part-type="genus" reg="Entoloma">Entoloma</tp:taxon-name-part> <tp:taxon-name-part taxon-name-part-type="species" reg="guttuliferum">guttuliferum</tp:taxon-name-part></tp:taxon-name></italic> (HKAS 150129, holotype). a. Basidiospores; b. Pleurocystidia; c. Basidia; d. Cheilocystidia; e. Pileipellis; f. Stipitipellis. Scale bars: 10 μm (a–d); 20 μm (e, f).</p></caption><graphic xmlns:xlink="http://www.w3.org/1999/xlink" xlink:href="mycokeys-124-331-g006.jpg" position="float" orientation="portrait" xlink:type="simple" id="oo_1462672.jpg"><uri content-type="original_file" xlink:type="simple">https://binary.pensoft.net/fig/1462672</uri></graphic></fig></tp:treatment-sec><tp:treatment-sec sec-type="Holotype" id="SECID0EKPDK"><title>Holotype.</title><p>China • Yunnan Province: Tengchong, Mingguang Town, <named-content xmlns:xlink="http://www.w3.org/1999/xlink" content-type="dwc:verbatimCoordinates" xlink:type="simple"><named-content content-type="geo-json" specific-use="{&#34;type&#34;:&#34;Point&#34;,&#34;coordinates&#34;:[98.559400,25.745600]}" id="NCID0ETPDK" xlink:type="simple">25.7456°N, 98.5594°E</named-content></named-content>, elev. 2037 m, in the litter layer of broadleaf forest, 28 July 2022, Peng-Cheng Yuan 921 (HKAS 150129).</p></tp:treatment-sec><tp:treatment-sec sec-type="etymology" id="SECID0EYPDK"><title>Etymology.</title><p>Refers to the droplet-like content distributed in multiple structures, including cystidia, hyphae of the lamellar trama, pileipellis, and stipitipellis.</p></tp:treatment-sec><tp:treatment-sec sec-type="description" id="SECID0E4PDK"><title>Description.</title><p><bold><italic>Basidioma</italic></bold> small. <bold><italic>Pileus</italic></bold> 16–33 mm in diam., conical, convex to plano-convex, with a papilla at center; brownish (6D6–6D7), yellowish white (3A2) to white (1A1); striations indistinct, pale grey (1B1) to concolorous with pileus, towards the center up to 1/3–4/5 diam.; surface slightly lubricous, smooth, sometimes with tiny white tomentum at margin when young, not hygrophanous, margin undulate; context thin, white (1A1). <bold><italic>Lamellae</italic></bold> adnexed to sinuate, slightly crowded, 1–4 mm wide, with 3–5 tiers of lamellulae, narrowly ventricose, pinkish white (11A2), edge concolorous and sometimes serrated. <bold><italic>Stipe</italic></bold> 20–60 × 3–5 mm, central, cylindrical, hollow; greyish yellow (3C3) to olive (3D3) or medium grey (1D1, 1E1); with longitudinal or oblique striae, apex to middle with white tomentum or squamae, base slightly swollen and with white tomentum. <bold><italic>Odor</italic></bold> and <bold><italic>taste</italic></bold> not observed.</p><p><bold><italic>Basidiospores</italic></bold> [95/3/3] (8.5)9.2–<bold><italic>10.1</italic></bold>–11.0(12.0) × (8.0)8.6–<bold><italic>9.6</italic></bold>–10.4(10.8) μm [Q = 1.00–1.13(1.24), <bold>Q</bold> = 1.07 ± 0.05], cuboid, with 4 angles in side-view, lacking elongated angles. <bold><italic>Basidia</italic></bold> 48–70 × 9–17 μm, clavate, 4-spored, colorless. <bold><italic>Lamellar edge</italic></bold> heterogeneous. Cheilocystidia 26–189 × 7–15 μm, elongated clavate, sometimes flexuous, hyaline or with pale yellowish green droplet-like content, thin-walled. Pleurocystidia 18–56 × 3–10 μm, clavate, occasionally septate, branched, or apically protruding, hyaline, occasionally with droplet-like content, thin-walled. <bold><italic>Lamellar trama</italic></bold> regular, made up of cylindrical hyphae 5–18 μm diam., smooth, thick-walled, with droplet-like content. <bold><italic>Pileipellis</italic></bold> a cutis composed of cylindrical and fusiform hyphae 3–11 μm wide, thin-walled; terminal cells clavate, 20–88 × 4–15 μm; both hyphae and terminal cells in pileipellis with colorless droplet-like intracellular content. <bold><italic>Stipitipellis</italic></bold> composed of longitudinally arranged, cylindrical hyphae 3–13 μm wide; terminal cells clavate to elongated clavate, 24–71 × 4–17 μm; both hyphae and terminal cells in stipitipellis with colorless droplet-like intracellular content. <bold><italic>Clamp connections</italic></bold> present in all tissue. Refractive hyphae not observed.</p></tp:treatment-sec><tp:treatment-sec sec-type="habitat" id="SECID0E4RDK"><title>Habitat.</title><p>Solitary in the litter layer of broadleaf forests, sometimes with moss.</p></tp:treatment-sec><tp:treatment-sec sec-type="distribution" id="SECID0ECSDK"><title>Known distribution.</title><p>Yunnan Province, China.</p></tp:treatment-sec><tp:treatment-sec sec-type="material" id="SECID0EHSDK"><title>Additional materials examined.</title><p>China • Yunnan Province: Tengchong, Mingguang Town, <named-content xmlns:xlink="http://www.w3.org/1999/xlink" content-type="dwc:verbatimCoordinates" xlink:type="simple"><named-content content-type="geo-json" specific-use="{&#34;type&#34;:&#34;Point&#34;,&#34;coordinates&#34;:[98.559400,25.745600]}" id="NCID0EQSDK" xlink:type="simple">25.7456°N, 98.5594°E</named-content></named-content>, elev. 2037 m, in the litter layer of broadleaf forest, 28 July 2022, Xue-Ping Fan 350 (HKAS 150130); • Honghe Hani and Yi Autonomous Prefecture, Hekou Yao Autonomous County, elev. 2000 m, in the litter layer of broadleaf forest dominated by <tp:taxon-name><tp:taxon-name-part taxon-name-part-type="family">Fagaceae</tp:taxon-name-part></tp:taxon-name>, 22 August 2019, Yun-Jiao Lüli 532532MF0183 (HKAS 107829).</p></tp:treatment-sec><tp:treatment-sec sec-type="notes" id="SECID0E1SDK"><title>Notes.</title><p><italic><tp:taxon-name><tp:taxon-name-part taxon-name-part-type="genus" reg="Entoloma">Entoloma</tp:taxon-name-part> <tp:taxon-name-part taxon-name-part-type="species" reg="guttuliferum">guttuliferum</tp:taxon-name-part></tp:taxon-name></italic> is characterized by a yellowish-white to white pileus bearing a papilla and exhibiting indistinct striations, cuboid spores, and cystidia and hyphae of the lamellar trama, pileipellis, and stipitipellis with contents. <italic><tp:taxon-name><tp:taxon-name-part taxon-name-part-type="genus" reg="Entoloma">Entoloma</tp:taxon-name-part> <tp:taxon-name-part taxon-name-part-type="species" reg="guttuliferum">guttuliferum</tp:taxon-name-part></tp:taxon-name></italic> clusters with five species (<italic><tp:taxon-name><tp:taxon-name-part taxon-name-part-type="genus" reg="Entoloma">E.</tp:taxon-name-part> <tp:taxon-name-part taxon-name-part-type="species" reg="lacticolor">lacticolor</tp:taxon-name-part></tp:taxon-name></italic>, <italic><tp:taxon-name><tp:taxon-name-part taxon-name-part-type="genus" reg="Entoloma">E.</tp:taxon-name-part> <tp:taxon-name-part taxon-name-part-type="species" reg="murrayi">murrayi</tp:taxon-name-part></tp:taxon-name></italic>, <italic><tp:taxon-name><tp:taxon-name-part taxon-name-part-type="genus" reg="Entoloma">E.</tp:taxon-name-part> <tp:taxon-name-part taxon-name-part-type="species" reg="submurrayi">submurrayi</tp:taxon-name-part></tp:taxon-name></italic>, <italic><tp:taxon-name><tp:taxon-name-part taxon-name-part-type="genus" reg="Entoloma">E.</tp:taxon-name-part> <tp:taxon-name-part taxon-name-part-type="species" reg="acutiflavum">acutiflavum</tp:taxon-name-part></tp:taxon-name></italic>, and <italic><tp:taxon-name><tp:taxon-name-part taxon-name-part-type="genus" reg="Entoloma">E.</tp:taxon-name-part> <tp:taxon-name-part taxon-name-part-type="species" reg="quadratum">quadratum</tp:taxon-name-part></tp:taxon-name></italic>) in the phylogenetic tree. Among them, <italic><tp:taxon-name><tp:taxon-name-part taxon-name-part-type="genus" reg="Entoloma">E.</tp:taxon-name-part> <tp:taxon-name-part taxon-name-part-type="species" reg="lacticolor">lacticolor</tp:taxon-name-part></tp:taxon-name></italic> is also similar to <italic><tp:taxon-name><tp:taxon-name-part taxon-name-part-type="genus" reg="Entoloma">E.</tp:taxon-name-part> <tp:taxon-name-part taxon-name-part-type="species" reg="guttuliferum">guttuliferum</tp:taxon-name-part></tp:taxon-name></italic> morphologically, but the former lacks pleurocystidia and has a sterile lamellar edge. Except for <italic><tp:taxon-name><tp:taxon-name-part taxon-name-part-type="genus" reg="Entoloma">E.</tp:taxon-name-part> <tp:taxon-name-part taxon-name-part-type="species" reg="lacticolor">lacticolor</tp:taxon-name-part></tp:taxon-name></italic>, the other four species can be easily distinguished by the color of their basidiomata (<xref ref-type="bibr" rid="B58">Selby et al. 1859</xref>; <xref ref-type="bibr" rid="B23">Horak 1976</xref>; <xref ref-type="bibr" rid="B16">He 2012</xref>; <xref ref-type="bibr" rid="B5">Chen et al. 2024</xref>). <italic><tp:taxon-name><tp:taxon-name-part taxon-name-part-type="genus" reg="Entoloma">Entoloma</tp:taxon-name-part> <tp:taxon-name-part taxon-name-part-type="species" reg="albogracile">albogracile</tp:taxon-name-part></tp:taxon-name></italic> and <italic><tp:taxon-name><tp:taxon-name-part taxon-name-part-type="genus" reg="Entoloma">E.</tp:taxon-name-part> <tp:taxon-name-part taxon-name-part-type="species" reg="dennisii">dennisii</tp:taxon-name-part></tp:taxon-name></italic> share similarities with <italic><tp:taxon-name><tp:taxon-name-part taxon-name-part-type="genus" reg="Entoloma">E.</tp:taxon-name-part> <tp:taxon-name-part taxon-name-part-type="species" reg="guttuliferum">guttuliferum</tp:taxon-name-part></tp:taxon-name></italic> in pileus color and shape. However, <italic><tp:taxon-name><tp:taxon-name-part taxon-name-part-type="genus" reg="Entoloma">E.</tp:taxon-name-part> <tp:taxon-name-part taxon-name-part-type="species" reg="albogracile">albogracile</tp:taxon-name-part></tp:taxon-name></italic> differs in having pink to porphyry-pink lamellae, pigmentless cheilocystidia and pileipellis, and the absence of clamp connections. <italic><tp:taxon-name><tp:taxon-name-part taxon-name-part-type="genus" reg="Entoloma">Entoloma</tp:taxon-name-part> <tp:taxon-name-part taxon-name-part-type="species" reg="dennisii">dennisii</tp:taxon-name-part></tp:taxon-name></italic> has smaller spores (5.5–7 μm) and pigmentless cheilocystidia (<xref ref-type="bibr" rid="B23">Horak 1976</xref>). In addition, <italic><tp:taxon-name><tp:taxon-name-part taxon-name-part-type="genus" reg="Entoloma">E.</tp:taxon-name-part> <tp:taxon-name-part taxon-name-part-type="species" reg="album">album</tp:taxon-name-part></tp:taxon-name></italic> and <italic><tp:taxon-name><tp:taxon-name-part taxon-name-part-type="genus" reg="Entoloma">E.</tp:taxon-name-part> <tp:taxon-name-part taxon-name-part-type="species" reg="caribaeum">caribaeum</tp:taxon-name-part></tp:taxon-name></italic> also resemble <italic><tp:taxon-name><tp:taxon-name-part taxon-name-part-type="genus" reg="Entoloma">E.</tp:taxon-name-part> <tp:taxon-name-part taxon-name-part-type="species" reg="guttuliferum">guttuliferum</tp:taxon-name-part></tp:taxon-name></italic>, although the color of their pilei tends to be white. Compared to the new species, they lack pleurocystidia. Furthermore, the hyphae in the pileipellis of <italic><tp:taxon-name><tp:taxon-name-part taxon-name-part-type="genus" reg="Entoloma">E.</tp:taxon-name-part> <tp:taxon-name-part taxon-name-part-type="species" reg="album">album</tp:taxon-name-part></tp:taxon-name></italic> lack contents. <italic><tp:taxon-name><tp:taxon-name-part taxon-name-part-type="genus" reg="Entoloma">Entoloma</tp:taxon-name-part> <tp:taxon-name-part taxon-name-part-type="species" reg="caribaeum">caribaeum</tp:taxon-name-part></tp:taxon-name></italic> has larger spores with elongated angles (15–18 × 15–20 μm) and 2-spored basidia (<xref ref-type="bibr" rid="B31">Karstedt et al. 2024</xref>; <xref ref-type="bibr" rid="B57">Sato et al. 2025</xref>).</p></tp:treatment-sec><tp:treatment-sec><!--Section generated to contain objects referenced in tp:taxon-treatment.--><fig id="F2" position="float" orientation="portrait"><object-id xmlns:xlink="http://www.w3.org/1999/xlink" content-type="doi" xlink:type="simple">10.3897/mycokeys.124.171541.figure2</object-id><object-id xmlns:xlink="http://www.w3.org/1999/xlink" content-type="arpha" xlink:type="simple">F53EFFE4-3843-506E-9D8B-344BFFB0C10E</object-id><label>Figure 2.</label><caption><p>Basidiospores of four new species of <tp:taxon-name><tp:taxon-name-part taxon-name-part-type="genus" reg="Entoloma">Entoloma</tp:taxon-name-part> <tp:taxon-name-part taxon-name-part-type="infraspecific-rank">subg.</tp:taxon-name-part> <tp:taxon-name-part taxon-name-part-type="subgenus" reg="Cubospora">Cubospora</tp:taxon-name-part></tp:taxon-name> under SEM. a, b. <italic><tp:taxon-name><tp:taxon-name-part taxon-name-part-type="genus" reg="Entoloma">E.</tp:taxon-name-part> <tp:taxon-name-part taxon-name-part-type="species" reg="acutiflavum">acutiflavum</tp:taxon-name-part></tp:taxon-name></italic> HKAS 150128, holotype; c, d. <italic><tp:taxon-name><tp:taxon-name-part taxon-name-part-type="genus" reg="Entoloma">E.</tp:taxon-name-part> <tp:taxon-name-part taxon-name-part-type="species" reg="bichromum">bichromum</tp:taxon-name-part></tp:taxon-name></italic> HKAS 150132, holotype; e, f. <italic><tp:taxon-name><tp:taxon-name-part taxon-name-part-type="genus" reg="Entoloma">E.</tp:taxon-name-part> <tp:taxon-name-part taxon-name-part-type="species" reg="guttuliferum">guttuliferum</tp:taxon-name-part></tp:taxon-name></italic> HKAS 150129, holotype; g, h. <italic><tp:taxon-name><tp:taxon-name-part taxon-name-part-type="genus" reg="Entoloma">E.</tp:taxon-name-part> <tp:taxon-name-part taxon-name-part-type="species" reg="rufosquamulosum">rufosquamulosum</tp:taxon-name-part></tp:taxon-name></italic> HKAS 130186, holotype. Scale bars: 2 μm.</p></caption><graphic xmlns:xlink="http://www.w3.org/1999/xlink" xlink:href="mycokeys-124-331-g002.jpg" position="float" orientation="portrait" xlink:type="simple" id="oo_1462668.jpg"><uri content-type="original_file" xlink:type="simple">https://binary.pensoft.net/fig/1462668</uri></graphic></fig><fig id="F3" position="float" orientation="portrait"><object-id xmlns:xlink="http://www.w3.org/1999/xlink" content-type="doi" xlink:type="simple">10.3897/mycokeys.124.171541.figure3</object-id><object-id xmlns:xlink="http://www.w3.org/1999/xlink" content-type="arpha" xlink:type="simple">A9BE70C7-C5D7-5B1C-A2F7-180AA17E612A</object-id><label>Figure 3.</label><caption><p>Basidiomata of four new species of <tp:taxon-name><tp:taxon-name-part taxon-name-part-type="genus" reg="Entoloma">Entoloma</tp:taxon-name-part> <tp:taxon-name-part taxon-name-part-type="infraspecific-rank">subg.</tp:taxon-name-part> <tp:taxon-name-part taxon-name-part-type="subgenus" reg="Cubospora">Cubospora</tp:taxon-name-part></tp:taxon-name>. a, b. <italic><tp:taxon-name><tp:taxon-name-part taxon-name-part-type="genus" reg="Entoloma">E.</tp:taxon-name-part> <tp:taxon-name-part taxon-name-part-type="species" reg="acutiflavum">acutiflavum</tp:taxon-name-part></tp:taxon-name></italic> HKAS 150128, holotype; c, d. <italic><tp:taxon-name><tp:taxon-name-part taxon-name-part-type="genus" reg="Entoloma">E.</tp:taxon-name-part> <tp:taxon-name-part taxon-name-part-type="species" reg="bichromum">bichromum</tp:taxon-name-part></tp:taxon-name></italic> (c) HKAS 150131, (d) HKAS 150132, holotype; e, f. <italic><tp:taxon-name><tp:taxon-name-part taxon-name-part-type="genus" reg="Entoloma">E.</tp:taxon-name-part> <tp:taxon-name-part taxon-name-part-type="species" reg="guttuliferum">guttuliferum</tp:taxon-name-part></tp:taxon-name></italic> HKAS 150129, holotype; g, h. <italic><tp:taxon-name><tp:taxon-name-part taxon-name-part-type="genus" reg="Entoloma">E.</tp:taxon-name-part> <tp:taxon-name-part taxon-name-part-type="species" reg="rufosquamulosum">rufosquamulosum</tp:taxon-name-part></tp:taxon-name></italic> HKAS 130186, holotype. Scale bars: 10 mm.</p></caption><graphic xmlns:xlink="http://www.w3.org/1999/xlink" xlink:href="mycokeys-124-331-g003.jpg" position="float" orientation="portrait" xlink:type="simple" id="oo_1462669.jpg"><uri content-type="original_file" xlink:type="simple">https://binary.pensoft.net/fig/1462669</uri></graphic></fig></tp:treatment-sec><ref-list><ref id="B58"><mixed-citation xmlns:xlink="http://www.w3.org/1999/xlink" xlink:type="simple"><person-group><name name-style="western"><surname>Selby</surname><given-names>PJ</given-names></name><name name-style="western"><surname>Babington</surname><given-names>CC</given-names></name><name name-style="western"><surname>Gray</surname><given-names>JE</given-names></name><name name-style="western"><surname>Henfrey</surname><given-names>A</given-names></name><name name-style="western"><surname>Francis</surname><given-names>A</given-names></name></person-group> (<year>1859</year>) <source>The annals of magazine of natural history, including zoology, botany and geology.</source><publisher-name>Taylor and Francis</publisher-name>, <publisher-loc>London</publisher-loc>, <size units="page">472 pp</size>.</mixed-citation></ref><ref id="B23"><mixed-citation xmlns:xlink="http://www.w3.org/1999/xlink" xlink:type="simple"><person-group><name name-style="western"><surname>Horak</surname><given-names>E</given-names></name></person-group> (<year>1976</year>) <article-title>On cuboid spored species of <italic><tp:taxon-name><tp:taxon-name-part taxon-name-part-type="genus">Entoloma</tp:taxon-name-part></tp:taxon-name></italic> (<tp:taxon-name><tp:taxon-name-part taxon-name-part-type="order">Agaricales</tp:taxon-name-part></tp:taxon-name>).</article-title><source>Sydowia</source><volume>28</volume>: <fpage>171</fpage>–<lpage>236</lpage>.</mixed-citation></ref><ref id="B16"><mixed-citation xmlns:xlink="http://www.w3.org/1999/xlink" xlink:type="simple"><person-group><name name-style="western"><surname>He</surname><given-names>XL</given-names></name></person-group> (<year>2012</year>) Taxonomy of <italic><tp:taxon-name><tp:taxon-name-part taxon-name-part-type="genus">Entoloma</tp:taxon-name-part></tp:taxon-name></italic> in China and molecular phylogeny on <tp:taxon-name><tp:taxon-name-part taxon-name-part-type="family">Entolomataceae</tp:taxon-name-part></tp:taxon-name>. PhD Thesis, South China Agricultural University, Guangdong, China.</mixed-citation></ref><ref id="B5"><mixed-citation xmlns:xlink="http://www.w3.org/1999/xlink" xlink:type="simple"><person-group><name name-style="western"><surname>Chen</surname><given-names>LG</given-names></name><name name-style="western"><surname>Ding</surname><given-names>L</given-names></name><name name-style="western"><surname>Chen</surname><given-names>H</given-names></name><name name-style="western"><surname>Zeng</surname><given-names>H</given-names></name><name name-style="western"><surname>Zeng</surname><given-names>ZH</given-names></name><name name-style="western"><surname>Wang</surname><given-names>SN</given-names></name><name name-style="western"><surname>Yan</surname><given-names>JQ</given-names></name></person-group> (<year>2024</year>) Seven new species of <tp:taxon-name><tp:taxon-name-part taxon-name-part-type="genus">Entoloma</tp:taxon-name-part> <tp:taxon-name-part taxon-name-part-type="infraspecific-rank">subgenus</tp:taxon-name-part> <tp:taxon-name-part taxon-name-part-type="subgenus">Cubospora</tp:taxon-name-part></tp:taxon-name> (<tp:taxon-name><tp:taxon-name-part taxon-name-part-type="family">Entolomataceae</tp:taxon-name-part></tp:taxon-name>, <tp:taxon-name><tp:taxon-name-part taxon-name-part-type="order">Agaricales</tp:taxon-name-part></tp:taxon-name>) from Subtropical Regions of China. Journal of Fungi 10: 594. <ext-link xlink:href="10.3390/jof10080594" ext-link-type="doi" xlink:type="simple">https://doi.org/10.3390/jof10080594</ext-link></mixed-citation></ref><ref id="B31"><mixed-citation xmlns:xlink="http://www.w3.org/1999/xlink" xlink:type="simple"><person-group><name name-style="western"><surname>Karstedt</surname><given-names>F</given-names></name><name name-style="western"><surname>Bergemann</surname><given-names>SE</given-names></name><name name-style="western"><surname>Gates</surname><given-names>G</given-names></name><name name-style="western"><surname>Ratkowsky</surname><given-names>D</given-names></name><name name-style="western"><surname>Cunha</surname><given-names>KM</given-names></name><name name-style="western"><surname>Capelari</surname><given-names>M</given-names></name></person-group> (<year>2024</year>) <article-title>Species of <italic><tp:taxon-name><tp:taxon-name-part taxon-name-part-type="genus">Entoloma</tp:taxon-name-part></tp:taxon-name></italic> (<tp:taxon-name><tp:taxon-name-part taxon-name-part-type="family">Entolomataceae</tp:taxon-name-part></tp:taxon-name>) with cuboidal basidiospores from Brazil.</article-title><source>Phytotaxa</source><volume>654</volume>(<issue>1</issue>): <fpage>001</fpage>–<lpage>076</lpage>. <ext-link xlink:href="10.11646/phytotaxa.654.1.1" ext-link-type="doi" xlink:type="simple">https://doi.org/10.11646/phytotaxa.654.1.1</ext-link></mixed-citation></ref><ref id="B57"><mixed-citation xmlns:xlink="http://www.w3.org/1999/xlink" xlink:type="simple"><person-group><name name-style="western"><surname>Sato</surname><given-names>H</given-names></name><name name-style="western"><surname>Satomi</surname><given-names>O</given-names></name><name name-style="western"><surname>Sugiyama</surname><given-names>Y</given-names></name></person-group> (<year>2025</year>) Two new species of the <italic><tp:taxon-name><tp:taxon-name-part taxon-name-part-type="genus">Entoloma</tp:taxon-name-part> <tp:taxon-name-part taxon-name-part-type="species">quadratum-murrayi</tp:taxon-name-part></tp:taxon-name></italic> complex from Japan, <italic><tp:taxon-name><tp:taxon-name-part taxon-name-part-type="genus">E.</tp:taxon-name-part> <tp:taxon-name-part taxon-name-part-type="species">kermesinum</tp:taxon-name-part></tp:taxon-name></italic> sp. nov. and <italic><tp:taxon-name><tp:taxon-name-part taxon-name-part-type="genus">E.</tp:taxon-name-part> <tp:taxon-name-part taxon-name-part-type="species">flavescens</tp:taxon-name-part></tp:taxon-name></italic> sp. nov. PLOS ONE 20(2): e0302695. <ext-link xlink:href="10.1371/journal.pone.0302695" ext-link-type="doi" xlink:type="simple">https://doi.org/10.1371/journal.pone.0302695</ext-link></mixed-citation></ref></ref-list></tp:taxon-treatment>
