# Supplementary material for: ﻿Four new species of Entoloma subgen. Cubospora (Entolomataceae, Agaricales) from Yunnan Province, China
Source: MycoKeys. 2025 Nov 11;124:331–56. doi: 10.3897/mycokeys.124.171541 (PMC12628000; doi:10.3897/mycokeys.124.171541)
Supplement: XML Treatment for Entoloma rufosquamulosum [file mycokeys.124.171541-treatment4.xml]

<!DOCTYPE tp:taxon-treatment
  PUBLIC "-//TaxonX//DTD Taxonomic Treatment Publishing DTD v0 20100105//EN" "tax-treatment-NSO.dtd">
<tp:taxon-treatment xmlns:tp="http://www.plazi.org/taxpub"><tp:treatment-meta><kwd-group><label>Taxon classification</label><kwd>
                <named-content content-type="kingdom">Fungi</named-content>
              </kwd><kwd>
                <named-content content-type="order">Agaricales</named-content>
              </kwd><kwd>
                <named-content content-type="family">Entolomataceae</named-content>
              </kwd></kwd-group><mixed-citation publication-type="journal"><person-group><name><surname>Liu</surname><given-names>Ze-Wei</given-names></name><name><surname>Li</surname><given-names>Jing</given-names></name><name><surname>Yang</surname><given-names>Zhu L.</given-names></name><name><surname>Cui</surname><given-names>Yang-Yang</given-names></name></person-group><article-title>﻿Four new species of <italic><tp:taxon-name><tp:taxon-name-part taxon-name-part-type="genus" reg="Entoloma">Entoloma</tp:taxon-name-part></tp:taxon-name></italic> subgen. <italic><tp:taxon-name><tp:taxon-name-part taxon-name-part-type="genus" reg="Entoloma"/><tp:taxon-name-part taxon-name-part-type="subgenus" reg="Cubospora">Cubospora</tp:taxon-name-part></tp:taxon-name></italic> (<tp:taxon-name><tp:taxon-name-part taxon-name-part-type="family">Entolomataceae</tp:taxon-name-part></tp:taxon-name>, <tp:taxon-name><tp:taxon-name-part taxon-name-part-type="order">Agaricales</tp:taxon-name-part></tp:taxon-name>) from Yunnan Province, China</article-title><source>MycoKeys</source><day>11</day><month>11</month><year>2025</year><volume>124</volume><fpage>331</fpage><lpage>356</lpage><pub-id pub-id-type="doi">10.3897/mycokeys.124.171541</pub-id></mixed-citation></tp:treatment-meta><tp:nomenclature><label>﻿</label><tp:taxon-name><object-id xmlns:xlink="http://www.w3.org/1999/xlink" content-type="arpha" xlink:type="simple">04348023-D6A3-5512-AD47-2D3144F91A73</object-id>
              <tp:taxon-name-part taxon-name-part-type="genus" reg="Entoloma">Entoloma</tp:taxon-name-part>
              <tp:taxon-name-part taxon-name-part-type="species" reg="rufosquamulosum">rufosquamulosum</tp:taxon-name-part>
              <object-id xmlns:xlink="http://www.w3.org/1999/xlink" content-type="mycobank" xlink:type="simple">860482</object-id>
            </tp:taxon-name><tp:taxon-authority>Z.W. Liu, Y.Y. Cui &amp; Zhu L. Yang</tp:taxon-authority><tp:taxon-status xmlns:xlink="http://www.w3.org/1999/xlink" xlink:type="simple">sp. nov.</tp:taxon-status><xref ref-type="fig" rid="F2">Figs 2</xref><xref ref-type="fig" rid="F3">, 3</xref><xref ref-type="fig" rid="F7">, 7</xref></tp:nomenclature><tp:treatment-sec sec-type="diagnosis" id="SECID0EO3DK"><title>Diagnosis.</title><p>Pileus reddish with densely reddish brown or greyish violet squamae at center, becoming sparse towards margin. Basidiospores cuboid. Upper hyphae and terminal cells in pileipellis with reddish brown intracellular pigment.</p><fig id="F7" position="float" orientation="portrait"><object-id xmlns:xlink="http://www.w3.org/1999/xlink" content-type="doi" xlink:type="simple">10.3897/mycokeys.124.171541.figure7</object-id><object-id xmlns:xlink="http://www.w3.org/1999/xlink" content-type="arpha" xlink:type="simple">D266C35C-DFA9-589F-800E-2EEF546AB278</object-id><label>Figure 7.</label><caption><p>Microscopic features of <italic><tp:taxon-name><tp:taxon-name-part taxon-name-part-type="genus" reg="Entoloma">Entoloma</tp:taxon-name-part> <tp:taxon-name-part taxon-name-part-type="species" reg="rufosquamulosum">rufosquamulosum</tp:taxon-name-part></tp:taxon-name></italic> (HKAS 130186, holotype). a. Basidiospores; b. Basidia; c. Cheilocystidia; d. Pileipellis; e. Stipitipellis. Scale bars: 10 μm (a–c); 20 μm (d, e).</p></caption><graphic xmlns:xlink="http://www.w3.org/1999/xlink" xlink:href="mycokeys-124-331-g007.jpg" position="float" orientation="portrait" xlink:type="simple" id="oo_1462673.jpg"><uri content-type="original_file" xlink:type="simple">https://binary.pensoft.net/fig/1462673</uri></graphic></fig></tp:treatment-sec><tp:treatment-sec sec-type="Holotype" id="SECID0EL4DK"><title>Holotype.</title><p>China • Yunnan Province: Nujiang Lisu Autonomous Prefecture, Fugong County, elev. 1750 m, in the litter layer of evergreen broad-leaved forest, 14 August 2023, Zhu L. Yang 7052 (HKAS 130186).</p></tp:treatment-sec><tp:treatment-sec sec-type="etymology" id="SECID0EQ4DK"><title>Etymology.</title><p>Refers to the pileus with densely reddish squamae.</p></tp:treatment-sec><tp:treatment-sec sec-type="description" id="SECID0EV4DK"><title>Description.</title><p><bold><italic>Basidioma</italic></bold> small. <bold><italic>Pileus</italic></bold> 10–30 mm in diam., broadly conical to campanulate; violet brown (10E7) when young, becoming dull lilac (16C3), greyish magenta (13E4), or reddish brown (8E6) at center with age, disc paler to greyish lilac (16C2), greyish brown (8D3), reddish brown (8D4), or greyish ruby (12C3); striations none in most of specimens, occasionally present but indistinct, towards the center up to 1/3 to 3/4 diam.; surface dry, with densely reddish brown (8E7), greyish ruby (12E5) or greyish violet (18E5) squamae at center, becoming radial and gradually sparse towards margin, not hygrophanous, margin undulate, occasionally rimose and uplifted. <bold><italic>Lamellae</italic></bold> adnate to sinuate, crowded, 1–3 mm wide, with 1–3 tiers of lamellulae, narrowly ventricose, white to yellowish white (2A2), with pinkish tinged at age, edge serrate and concolorous. <bold><italic>Stipe</italic></bold> 22–114 × 3–6 mm, central, cylindrical, hollow, usually tapering upwards; greyish orange (5B3), reddish white (9A2), or greyish brown (8D3), sometimes with reddish brown (8D4) bruises; nearly smooth, sometimes with tiny granular ​squamules, with longitudinal or oblique striae, base slightly swollen and with white tomentum. <bold><italic>Odor</italic></bold> and <bold><italic>taste</italic></bold> not observed.</p><p><bold><italic>Basidiospores</italic></bold> [110/4/4] (9.0)9.4–<bold><italic>10.3</italic></bold>–11.2(11.8) × (8.3)8.9–<bold><italic>9.7</italic></bold>–10.6(11.0) μm [Q = 1.00–1.14(1.18), <bold>Q</bold> = 1.06 ± 0.04], cuboid, most with 4 angles in side-view, rarely with 5 angles, lacking elongated angles. <bold><italic>Basidia</italic></bold> 37–59 × 12–18 μm, clavate, 4-spored, colorless. <bold><italic>Lamellar edge</italic></bold> heterogeneous. Cheilocystidia 21–98 × 6–13 μm, clavate to elongated clavate, sometimes flexuous or furcate, with pale yellowish green droplet-like content or hyaline, thin-walled. Pleurocystidia absent. <bold><italic>Lamellar trama</italic></bold> regular, made up of cylindrical hyphae 3–15 μm diam., smooth, thin-walled, sometimes with droplet-like content. <bold><italic>Pileipellis</italic></bold> a cutis composed of cylindrical hyphae 3–20 μm wide, thin-walled; terminal cells clavate or fusiform, 27–111 × 6–17 μm; both upper hyphae and terminal cells in pileipellis with reddish brown intracellular pigment, lower hyphae with colorless intracellular content. <bold><italic>Stipitipellis</italic></bold> composed of longitudinally arranged, cylindrical hyphae 3–17 μm wide; terminal cells sparse, elongated cylindrical, 44–68 × 9–13 μm; both hyphae and terminal cells in stipitipellis with colorless intracellular content. <bold><italic>Clamp connections</italic></bold> present in all tissue. Refractive hyphae occasionally occur in lamellar trama and pileipellis.</p></tp:treatment-sec><tp:treatment-sec sec-type="habitat" id="SECID0EV6DK"><title>Habitat.</title><p>Solitary or scattered in the litter layer of evergreen broad-leaved forest, coniferous forest dominated by <italic><tp:taxon-name><tp:taxon-name-part taxon-name-part-type="genus" reg="Keteleeria">Keteleeria</tp:taxon-name-part> <tp:taxon-name-part taxon-name-part-type="species" reg="fortunei">fortunei</tp:taxon-name-part></tp:taxon-name></italic>, or mixed broadleaf-conifer forests.</p></tp:treatment-sec><tp:treatment-sec sec-type="distribution" id="SECID0EGAEK"><title>Known distribution.</title><p>Yunnan Province, China.</p></tp:treatment-sec><tp:treatment-sec sec-type="material" id="SECID0ELAEK"><title>Additional materials examined.</title><p>China • Yunnan Province: Tengchong, Zhonghe Town, elev. 1970 m, in the litter layer in coniferous forest dominated by <italic><tp:taxon-name><tp:taxon-name-part taxon-name-part-type="genus" reg="Keteleeria">Keteleeria</tp:taxon-name-part> <tp:taxon-name-part taxon-name-part-type="species" reg="fortunei">fortunei</tp:taxon-name-part></tp:taxon-name></italic>, 13 August 2010, Yan-Jia Hao 242 (HKAS 69226); • Mingguang Town, <named-content xmlns:xlink="http://www.w3.org/1999/xlink" content-type="dwc:verbatimCoordinates" xlink:type="simple"><named-content content-type="geo-json" specific-use="{&#34;type&#34;:&#34;Point&#34;,&#34;coordinates&#34;:[98.559400,25.745600]}" id="NCID0E6AEK" xlink:type="simple">25.7456°N, 98.5594°E</named-content></named-content>, elev. 2037 m, in the litter layer of broadleaf forest, 28 July 2022, Peng-Cheng Yuan 917 (HKAS 143019); • Diantan Town, <named-content xmlns:xlink="http://www.w3.org/1999/xlink" content-type="dwc:verbatimCoordinates" xlink:type="simple"><named-content content-type="geo-json" specific-use="{&#34;type&#34;:&#34;Point&#34;,&#34;coordinates&#34;:[98.450600,25.293600]}" id="NCID0EHBEK" xlink:type="simple">25.2936°N, 98.4506°E</named-content></named-content>, elev. 2170–2220 m, in the litter layer of broadleaf-conifer forest, 27 July 2022, Xue-Ping Fan 316 (HKAS 136639); • Baoshan, Longyang District, <named-content xmlns:xlink="http://www.w3.org/1999/xlink" content-type="dwc:verbatimCoordinates" xlink:type="simple"><named-content content-type="geo-json" specific-use="{&#34;type&#34;:&#34;Point&#34;,&#34;coordinates&#34;:[98.785500,25.299600]}" id="NCID0EPBEK" xlink:type="simple">25.2996°N, 98.7855°E</named-content></named-content>, elev. 2200 m, in the litter layer of broadleaf-conifer forest, 7 August 2022, Xue-Ping Fan 540 (HKAS 150126); • Longling County, <named-content xmlns:xlink="http://www.w3.org/1999/xlink" content-type="dwc:verbatimCoordinates" xlink:type="simple"><named-content content-type="geo-json" specific-use="{&#34;type&#34;:&#34;Point&#34;,&#34;coordinates&#34;:[98.793100,24.778900]}" id="NCID0EXBEK" xlink:type="simple">24.7789°N, 98.7931°E</named-content></named-content>, elev. 1950 m, in the litter layer of broadleaf-conifer forest, 29 August 2022, Xue-Ping Fan 769 (HKAS 150125); • Longling County, <named-content xmlns:xlink="http://www.w3.org/1999/xlink" content-type="dwc:verbatimCoordinates" xlink:type="simple"><named-content content-type="geo-json" specific-use="{&#34;type&#34;:&#34;Point&#34;,&#34;coordinates&#34;:[98.610800,24.947800]}" id="NCID0E6BEK" xlink:type="simple">24.9478°N, 98.6108°E</named-content></named-content>, elev. 2050 m, in the litter layer of broadleaf-conifer forest, 1 September 2022, Xue-Ping Fan 931 (HKAS 150124).</p></tp:treatment-sec><tp:treatment-sec sec-type="notes" id="SECID0EECEK"><title>Notes.</title><p><italic><tp:taxon-name><tp:taxon-name-part taxon-name-part-type="genus" reg="Entoloma">Entoloma</tp:taxon-name-part> <tp:taxon-name-part taxon-name-part-type="species" reg="rufosquamulosum">rufosquamulosum</tp:taxon-name-part></tp:taxon-name></italic> is characterized by its pileus with reddish or violet squamules and cuboid spores. <italic><tp:taxon-name><tp:taxon-name-part taxon-name-part-type="genus" reg="Entoloma">E.</tp:taxon-name-part> <tp:taxon-name-part taxon-name-part-type="species" reg="rufosquamulosum">rufosquamulosum</tp:taxon-name-part></tp:taxon-name></italic> forms a stable clade with <italic><tp:taxon-name><tp:taxon-name-part taxon-name-part-type="genus" reg="Entoloma">E.</tp:taxon-name-part> <tp:taxon-name-part taxon-name-part-type="species" reg="bichromum">bichromum</tp:taxon-name-part></tp:taxon-name></italic>, <italic><tp:taxon-name><tp:taxon-name-part taxon-name-part-type="genus" reg="Entoloma">E.</tp:taxon-name-part> <tp:taxon-name-part taxon-name-part-type="species" reg="carneum">carneum</tp:taxon-name-part></tp:taxon-name></italic>, <italic><tp:taxon-name><tp:taxon-name-part taxon-name-part-type="genus" reg="Entoloma">E.</tp:taxon-name-part> <tp:taxon-name-part taxon-name-part-type="species" reg="pallidoflavum">pallidoflavum</tp:taxon-name-part></tp:taxon-name></italic>, <italic><tp:taxon-name><tp:taxon-name-part taxon-name-part-type="genus" reg="Entoloma">E.</tp:taxon-name-part> <tp:taxon-name-part taxon-name-part-type="species" reg="phlebophyllum">phlebophyllum</tp:taxon-name-part></tp:taxon-name></italic>, <italic><tp:taxon-name><tp:taxon-name-part taxon-name-part-type="genus" reg="Entoloma">E.</tp:taxon-name-part> <tp:taxon-name-part taxon-name-part-type="species" reg="plicatum">plicatum</tp:taxon-name-part></tp:taxon-name></italic>, and <italic><tp:taxon-name><tp:taxon-name-part taxon-name-part-type="genus" reg="Entoloma">E.</tp:taxon-name-part> <tp:taxon-name-part taxon-name-part-type="species" reg="tomentosum">tomentosum</tp:taxon-name-part></tp:taxon-name></italic> in the phylogenetic tree. Among them, <italic><tp:taxon-name><tp:taxon-name-part taxon-name-part-type="genus" reg="Entoloma">E.</tp:taxon-name-part> <tp:taxon-name-part taxon-name-part-type="species" reg="phlebophyllum">phlebophyllum</tp:taxon-name-part></tp:taxon-name></italic> resembles <italic><tp:taxon-name><tp:taxon-name-part taxon-name-part-type="genus" reg="Entoloma">E.</tp:taxon-name-part> <tp:taxon-name-part taxon-name-part-type="species" reg="rufosquamulosum">rufosquamulosum</tp:taxon-name-part></tp:taxon-name></italic> when young, but the former has a pileus with a depressed center at maturity, a sterile lamellar edge, and a pileipellis with encrusted pigment (<xref ref-type="bibr" rid="B5">Chen et al. 2024</xref>). <italic><tp:taxon-name><tp:taxon-name-part taxon-name-part-type="genus" reg="Entoloma">Entoloma</tp:taxon-name-part> <tp:taxon-name-part taxon-name-part-type="species" reg="carneum">carneum</tp:taxon-name-part></tp:taxon-name></italic> has been reported to have a pale carneous pileus with a red center and radiating fibers, but it differs greatly from <italic><tp:taxon-name><tp:taxon-name-part taxon-name-part-type="genus" reg="Entoloma">E.</tp:taxon-name-part> <tp:taxon-name-part taxon-name-part-type="species" reg="rufosquamulosum">rufosquamulosum</tp:taxon-name-part></tp:taxon-name></italic> in microstructure, including smaller spores, the presence of pleurocystidia, and the absence of clamp connections (<xref ref-type="bibr" rid="B3">Bi et al. 1986</xref>). <italic><tp:taxon-name><tp:taxon-name-part taxon-name-part-type="genus" reg="Entoloma">Entoloma</tp:taxon-name-part> <tp:taxon-name-part taxon-name-part-type="species" reg="bichromum">bichromum</tp:taxon-name-part></tp:taxon-name></italic>, <italic><tp:taxon-name><tp:taxon-name-part taxon-name-part-type="genus" reg="Entoloma">E.</tp:taxon-name-part> <tp:taxon-name-part taxon-name-part-type="species" reg="pallidoflavum">pallidoflavum</tp:taxon-name-part></tp:taxon-name></italic>, <italic><tp:taxon-name><tp:taxon-name-part taxon-name-part-type="genus" reg="Entoloma">E.</tp:taxon-name-part> <tp:taxon-name-part taxon-name-part-type="species" reg="plicatum">plicatum</tp:taxon-name-part></tp:taxon-name></italic>, and <italic><tp:taxon-name><tp:taxon-name-part taxon-name-part-type="genus" reg="Entoloma">E.</tp:taxon-name-part> <tp:taxon-name-part taxon-name-part-type="species" reg="tomentosum">tomentosum</tp:taxon-name-part></tp:taxon-name></italic> can be easily distinguished from <italic><tp:taxon-name><tp:taxon-name-part taxon-name-part-type="genus" reg="Entoloma">E.</tp:taxon-name-part> <tp:taxon-name-part taxon-name-part-type="species" reg="rufosquamulosum">rufosquamulosum</tp:taxon-name-part></tp:taxon-name></italic> by the distinctly different colors of the pileus and stipe (<xref ref-type="bibr" rid="B23">Horak 1976</xref>; <xref ref-type="bibr" rid="B38">Largent et al. 2013</xref>; <xref ref-type="bibr" rid="B5">Chen et al. 2024</xref>). In addition, three species from Brazil—<italic><tp:taxon-name><tp:taxon-name-part taxon-name-part-type="genus" reg="Entoloma">E.</tp:taxon-name-part> <tp:taxon-name-part taxon-name-part-type="species" reg="arenicola">arenicola</tp:taxon-name-part></tp:taxon-name></italic>, <italic><tp:taxon-name><tp:taxon-name-part taxon-name-part-type="genus" reg="Entoloma">E.</tp:taxon-name-part> <tp:taxon-name-part taxon-name-part-type="species" reg="vinososquamulosum">vinososquamulosum</tp:taxon-name-part></tp:taxon-name></italic>, and <italic><tp:taxon-name><tp:taxon-name-part taxon-name-part-type="genus" reg="Entoloma">E.</tp:taxon-name-part> <tp:taxon-name-part taxon-name-part-type="species" reg="voltavelhense">voltavelhense</tp:taxon-name-part></tp:taxon-name></italic>—are similar to <italic><tp:taxon-name><tp:taxon-name-part taxon-name-part-type="genus" reg="Entoloma">E.</tp:taxon-name-part> <tp:taxon-name-part taxon-name-part-type="species" reg="rufosquamulosum">rufosquamulosum</tp:taxon-name-part></tp:taxon-name></italic> macroscopically. However, they have smaller spores or straw-yellow intracellular pigment in the pileipellis (<xref ref-type="bibr" rid="B31">Karstedt et al. 2024</xref>).</p></tp:treatment-sec><tp:treatment-sec><!--Section generated to contain objects referenced in tp:taxon-treatment.--><fig id="F2" position="float" orientation="portrait"><object-id xmlns:xlink="http://www.w3.org/1999/xlink" content-type="doi" xlink:type="simple">10.3897/mycokeys.124.171541.figure2</object-id><object-id xmlns:xlink="http://www.w3.org/1999/xlink" content-type="arpha" xlink:type="simple">F53EFFE4-3843-506E-9D8B-344BFFB0C10E</object-id><label>Figure 2.</label><caption><p>Basidiospores of four new species of <tp:taxon-name><tp:taxon-name-part taxon-name-part-type="genus" reg="Entoloma">Entoloma</tp:taxon-name-part> <tp:taxon-name-part taxon-name-part-type="infraspecific-rank">subg.</tp:taxon-name-part> <tp:taxon-name-part taxon-name-part-type="subgenus" reg="Cubospora">Cubospora</tp:taxon-name-part></tp:taxon-name> under SEM. a, b. <italic><tp:taxon-name><tp:taxon-name-part taxon-name-part-type="genus" reg="Entoloma">E.</tp:taxon-name-part> <tp:taxon-name-part taxon-name-part-type="species" reg="acutiflavum">acutiflavum</tp:taxon-name-part></tp:taxon-name></italic> HKAS 150128, holotype; c, d. <italic><tp:taxon-name><tp:taxon-name-part taxon-name-part-type="genus" reg="Entoloma">E.</tp:taxon-name-part> <tp:taxon-name-part taxon-name-part-type="species" reg="bichromum">bichromum</tp:taxon-name-part></tp:taxon-name></italic> HKAS 150132, holotype; e, f. <italic><tp:taxon-name><tp:taxon-name-part taxon-name-part-type="genus" reg="Entoloma">E.</tp:taxon-name-part> <tp:taxon-name-part taxon-name-part-type="species" reg="guttuliferum">guttuliferum</tp:taxon-name-part></tp:taxon-name></italic> HKAS 150129, holotype; g, h. <italic><tp:taxon-name><tp:taxon-name-part taxon-name-part-type="genus" reg="Entoloma">E.</tp:taxon-name-part> <tp:taxon-name-part taxon-name-part-type="species" reg="rufosquamulosum">rufosquamulosum</tp:taxon-name-part></tp:taxon-name></italic> HKAS 130186, holotype. Scale bars: 2 μm.</p></caption><graphic xmlns:xlink="http://www.w3.org/1999/xlink" xlink:href="mycokeys-124-331-g002.jpg" position="float" orientation="portrait" xlink:type="simple" id="oo_1462668.jpg"><uri content-type="original_file" xlink:type="simple">https://binary.pensoft.net/fig/1462668</uri></graphic></fig><fig id="F3" position="float" orientation="portrait"><object-id xmlns:xlink="http://www.w3.org/1999/xlink" content-type="doi" xlink:type="simple">10.3897/mycokeys.124.171541.figure3</object-id><object-id xmlns:xlink="http://www.w3.org/1999/xlink" content-type="arpha" xlink:type="simple">A9BE70C7-C5D7-5B1C-A2F7-180AA17E612A</object-id><label>Figure 3.</label><caption><p>Basidiomata of four new species of <tp:taxon-name><tp:taxon-name-part taxon-name-part-type="genus" reg="Entoloma">Entoloma</tp:taxon-name-part> <tp:taxon-name-part taxon-name-part-type="infraspecific-rank">subg.</tp:taxon-name-part> <tp:taxon-name-part taxon-name-part-type="subgenus" reg="Cubospora">Cubospora</tp:taxon-name-part></tp:taxon-name>. a, b. <italic><tp:taxon-name><tp:taxon-name-part taxon-name-part-type="genus" reg="Entoloma">E.</tp:taxon-name-part> <tp:taxon-name-part taxon-name-part-type="species" reg="acutiflavum">acutiflavum</tp:taxon-name-part></tp:taxon-name></italic> HKAS 150128, holotype; c, d. <italic><tp:taxon-name><tp:taxon-name-part taxon-name-part-type="genus" reg="Entoloma">E.</tp:taxon-name-part> <tp:taxon-name-part taxon-name-part-type="species" reg="bichromum">bichromum</tp:taxon-name-part></tp:taxon-name></italic> (c) HKAS 150131, (d) HKAS 150132, holotype; e, f. <italic><tp:taxon-name><tp:taxon-name-part taxon-name-part-type="genus" reg="Entoloma">E.</tp:taxon-name-part> <tp:taxon-name-part taxon-name-part-type="species" reg="guttuliferum">guttuliferum</tp:taxon-name-part></tp:taxon-name></italic> HKAS 150129, holotype; g, h. <italic><tp:taxon-name><tp:taxon-name-part taxon-name-part-type="genus" reg="Entoloma">E.</tp:taxon-name-part> <tp:taxon-name-part taxon-name-part-type="species" reg="rufosquamulosum">rufosquamulosum</tp:taxon-name-part></tp:taxon-name></italic> HKAS 130186, holotype. Scale bars: 10 mm.</p></caption><graphic xmlns:xlink="http://www.w3.org/1999/xlink" xlink:href="mycokeys-124-331-g003.jpg" position="float" orientation="portrait" xlink:type="simple" id="oo_1462669.jpg"><uri content-type="original_file" xlink:type="simple">https://binary.pensoft.net/fig/1462669</uri></graphic></fig></tp:treatment-sec><ref-list><ref id="B5"><mixed-citation xmlns:xlink="http://www.w3.org/1999/xlink" xlink:type="simple"><person-group><name name-style="western"><surname>Chen</surname><given-names>LG</given-names></name><name name-style="western"><surname>Ding</surname><given-names>L</given-names></name><name name-style="western"><surname>Chen</surname><given-names>H</given-names></name><name name-style="western"><surname>Zeng</surname><given-names>H</given-names></name><name name-style="western"><surname>Zeng</surname><given-names>ZH</given-names></name><name name-style="western"><surname>Wang</surname><given-names>SN</given-names></name><name name-style="western"><surname>Yan</surname><given-names>JQ</given-names></name></person-group> (<year>2024</year>) Seven new species of <tp:taxon-name><tp:taxon-name-part taxon-name-part-type="genus">Entoloma</tp:taxon-name-part> <tp:taxon-name-part taxon-name-part-type="infraspecific-rank">subgenus</tp:taxon-name-part> <tp:taxon-name-part taxon-name-part-type="subgenus">Cubospora</tp:taxon-name-part></tp:taxon-name> (<tp:taxon-name><tp:taxon-name-part taxon-name-part-type="family">Entolomataceae</tp:taxon-name-part></tp:taxon-name>, <tp:taxon-name><tp:taxon-name-part taxon-name-part-type="order">Agaricales</tp:taxon-name-part></tp:taxon-name>) from Subtropical Regions of China. Journal of Fungi 10: 594. <ext-link xlink:href="10.3390/jof10080594" ext-link-type="doi" xlink:type="simple">https://doi.org/10.3390/jof10080594</ext-link></mixed-citation></ref><ref id="B3"><mixed-citation xmlns:xlink="http://www.w3.org/1999/xlink" xlink:type="simple"><person-group><name name-style="western"><surname>Bi</surname><given-names>ZS</given-names></name><name name-style="western"><surname>Zheng</surname><given-names>GY</given-names></name><name name-style="western"><surname>Li</surname><given-names>TH</given-names></name></person-group> (<year>1986</year>) <article-title>Taxonomic studies on the genus <italic><tp:taxon-name><tp:taxon-name-part taxon-name-part-type="genus">Entoloma</tp:taxon-name-part></tp:taxon-name></italic> from Guangdong.</article-title><source>Acta Mycologica Sinica</source><volume>5</volume>: <fpage>161</fpage>–<lpage>169</lpage>.</mixed-citation></ref><ref id="B23"><mixed-citation xmlns:xlink="http://www.w3.org/1999/xlink" xlink:type="simple"><person-group><name name-style="western"><surname>Horak</surname><given-names>E</given-names></name></person-group> (<year>1976</year>) <article-title>On cuboid spored species of <italic><tp:taxon-name><tp:taxon-name-part taxon-name-part-type="genus">Entoloma</tp:taxon-name-part></tp:taxon-name></italic> (<tp:taxon-name><tp:taxon-name-part taxon-name-part-type="order">Agaricales</tp:taxon-name-part></tp:taxon-name>).</article-title><source>Sydowia</source><volume>28</volume>: <fpage>171</fpage>–<lpage>236</lpage>.</mixed-citation></ref><ref id="B38"><mixed-citation xmlns:xlink="http://www.w3.org/1999/xlink" xlink:type="simple"><person-group><name name-style="western"><surname>Largent</surname><given-names>DL</given-names></name><name name-style="western"><surname>Bergemann</surname><given-names>SE</given-names></name><name name-style="western"><surname>Abell-Davis</surname><given-names>SE</given-names></name><name name-style="western"><surname>Kluting</surname><given-names>KL</given-names></name><name name-style="western"><surname>Cummings</surname><given-names>GA</given-names></name></person-group> (<year>2013</year>) <article-title>Three new <italic><tp:taxon-name><tp:taxon-name-part taxon-name-part-type="genus">Inocephalus</tp:taxon-name-part></tp:taxon-name></italic> species with cuboid basidiospores from New South Wales and Queensland, Australia.</article-title><source>Mycotaxon</source><volume>123</volume>: <fpage>301</fpage>–<lpage>319</lpage>. <ext-link xlink:href="10.5248/123.301" ext-link-type="doi" xlink:type="simple">https://doi.org/10.5248/123.301</ext-link></mixed-citation></ref><ref id="B31"><mixed-citation xmlns:xlink="http://www.w3.org/1999/xlink" xlink:type="simple"><person-group><name name-style="western"><surname>Karstedt</surname><given-names>F</given-names></name><name name-style="western"><surname>Bergemann</surname><given-names>SE</given-names></name><name name-style="western"><surname>Gates</surname><given-names>G</given-names></name><name name-style="western"><surname>Ratkowsky</surname><given-names>D</given-names></name><name name-style="western"><surname>Cunha</surname><given-names>KM</given-names></name><name name-style="western"><surname>Capelari</surname><given-names>M</given-names></name></person-group> (<year>2024</year>) <article-title>Species of <italic><tp:taxon-name><tp:taxon-name-part taxon-name-part-type="genus">Entoloma</tp:taxon-name-part></tp:taxon-name></italic> (<tp:taxon-name><tp:taxon-name-part taxon-name-part-type="family">Entolomataceae</tp:taxon-name-part></tp:taxon-name>) with cuboidal basidiospores from Brazil.</article-title><source>Phytotaxa</source><volume>654</volume>(<issue>1</issue>): <fpage>001</fpage>–<lpage>076</lpage>. <ext-link xlink:href="10.11646/phytotaxa.654.1.1" ext-link-type="doi" xlink:type="simple">https://doi.org/10.11646/phytotaxa.654.1.1</ext-link></mixed-citation></ref></ref-list></tp:taxon-treatment>
